# Supplementary material for: FOX transcription factors are common regulators of Wnt/β-catenin–dependent gene transcription
Source: J Biol Chem. 2023 Apr 1;299(5):104667. doi: 10.1016/j.jbc.2023.104667 (PMC10193241; doi:10.1016/j.jbc.2023.104667)
Supplement: Supplemental Dataset 1 [file mmc2.xlsx]

## Sheet: GO_results_all
GO_ID	GO_term	GeneRatio	BgRatio	pvalue	p.adjust	qvalue	geneID	Count	Up/Downregulated_genes	Geneset_identifier	Geneset_description
GO:0098926	postsynaptic signal transduction	6/296	37/18224	2.65593e-05	0.0485219	0.0458827	GNA11/CRTC1/GNAI2/LYPD1/GNAQ/LY6E	6	UP	GSE108500	FOXP1 KD in A549 cells
GO:0048732	gland development	20/296	430/18224	2.65946e-05	0.0485219	0.0458827	JARID2/TNC/NTN1/ACO2/BMPR1A/SLC9A3R1/SOD2/WNT5A/PLXNA1/IGFBP5/PCNA/SERPINE2/IGSF3/ARID5B/ARHGAP35/LY6E/INHBB/APLN/NCOR2/MAFB	20	UP	GSE108500	FOXP1 KD in A549 cells
GO:0002474	antigen processing and presentation of peptide antigen via MHC class I	5/296	28/18224	7.90431e-05	0.0721071	0.0681851	TAPBPL/CALR/HLA-C/HLA-E/B2M	5	UP	GSE108500	FOXP1 KD in A549 cells
GO:0095500	acetylcholine receptor signaling pathway	5/296	28/18224	7.90431e-05	0.0721071	0.0681851	GNA11/GNAI2/LYPD1/GNAQ/LY6E	5	UP	GSE108500	FOXP1 KD in A549 cells
GO:1905145	cellular response to acetylcholine	5/296	30/18224	0.000111607	0.0798607	0.075517	GNA11/GNAI2/LYPD1/GNAQ/LY6E	5	UP	GSE108500	FOXP1 KD in A549 cells
GO:1905144	response to acetylcholine	5/296	31/18224	0.000131314	0.0798607	0.075517	GNA11/GNAI2/LYPD1/GNAQ/LY6E	5	UP	GSE108500	FOXP1 KD in A549 cells
GO:0019882	antigen processing and presentation	8/296	105/18224	0.000314529	0.131284	0.124144	CTSH/CTSD/TAPBPL/GBA/CALR/HLA-C/HLA-E/B2M	8	UP	GSE108500	FOXP1 KD in A549 cells
GO:0016137	glycoside metabolic process	4/296	22/18224	0.000395979	0.131284	0.124144	AKR1C2/GBA/AKR1C1/AKR1C3	4	UP	GSE108500	FOXP1 KD in A549 cells
GO:0042445	hormone metabolic process	12/296	230/18224	0.000397854	0.131284	0.124144	SPP1/SCPEP1/ACE2/AKR1C2/ATP1A1/ALDH1A1/KLK6/BACE2/AKR1C1/AKR1C3/PAPSS2/AKR1B15	12	UP	GSE108500	FOXP1 KD in A549 cells
GO:0048002	antigen processing and presentation of peptide antigen	6/296	61/18224	0.000457839	0.131284	0.124144	CTSD/TAPBPL/CALR/HLA-C/HLA-E/B2M	6	UP	GSE108500	FOXP1 KD in A549 cells
GO:0031589	cell-substrate adhesion	16/253	359/18224	4.46062e-05	0.0556556	0.0530492	CD44/CDC42/FERMT2/CEACAM6/MSLN/SERPINE1/PLAU/AJUBA/RSU1/ITGA2/AKIP1/AXL/DAPK3/NF2/SPRY4/COL13A1	16	DOWN	GSE108500	FOXP1 KD in A549 cells
GO:0001704	formation of primary germ layer	9/253	123/18224	5.5236e-05	0.0556556	0.0530492	LAMA3/DKK1/COL6A1/EPHA2/HMGA2/ITGA2/NOG/NF2/WNT3	9	DOWN	GSE108500	FOXP1 KD in A549 cells
GO:0001707	mesoderm formation	7/253	73/18224	6.83076e-05	0.0556556	0.0530492	DKK1/EPHA2/HMGA2/ITGA2/NOG/NF2/WNT3	7	DOWN	GSE108500	FOXP1 KD in A549 cells
GO:0048332	mesoderm morphogenesis	7/253	75/18224	8.12759e-05	0.0556556	0.0530492	DKK1/EPHA2/HMGA2/ITGA2/NOG/NF2/WNT3	7	DOWN	GSE108500	FOXP1 KD in A549 cells
GO:0006979	response to oxidative stress	17/253	421/18224	8.76465e-05	0.0556556	0.0530492	SLC25A24/HMOX2/STC2/ADPRS/PRDX6/GCH1/EGFR/CAPN2/ERCC3/PRDX3/AXL/PLK3/FOSL1/TXNRD2/NDUFA12/RACK1/MICB	17	DOWN	GSE108500	FOXP1 KD in A549 cells
GO:0008544	epidermis development	15/253	354/18224	0.000135102	0.0714914	0.0681435	LAMA3/LAMC2/CDH23/DKK1/FST/EMP1/KRT7/EPHA2/EGFR/UGCG/ERCC3/KRT80/KRT8/ZBED2/MAFF	15	DOWN	GSE108500	FOXP1 KD in A549 cells
GO:0051098	regulation of binding	15/253	365/18224	0.000188518	0.0855065	0.0815023	CDC42/STUB1/EIF3E/DKK1/MDFI/CDKN1A/LIF/DNAJB2/CALM2/HMGA2/ITGA2/ANXA2/NOG/RACK1/PHLDA2	15	DOWN	GSE108500	FOXP1 KD in A549 cells
GO:0001890	placenta development	9/253	147/18224	0.000216586	0.0859577	0.0819324	DNAJB6/MDFI/STC2/LIF/EGFR/PRDX3/FOSL1/GJB3/PHLDA2	9	DOWN	GSE108500	FOXP1 KD in A549 cells
GO:0007369	gastrulation	10/253	190/18224	0.000332989	0.108239	0.10317	LAMA3/DKK1/COL6A1/EPHA2/HMGA2/ITGA2/NOG/NF2/RACK1/WNT3	10	DOWN	GSE108500	FOXP1 KD in A549 cells
GO:0031639	plasminogen activation	4/253	25/18224	0.00036472	0.108239	0.10317	PGK1/SERPINE1/PLAU/ANXA2	4	DOWN	GSE108500	FOXP1 KD in A549 cells
GO:0042026	protein refolding	1/1	23/18224	0.00126207	0.00713345	NA	HSPA6	1	UP	GSE126564	FOXM1 OE in 293T/FOXM1_KO cells
GO:0051085	chaperone cofactor-dependent protein refolding	1/1	31/18224	0.00170105	0.00713345	NA	HSPA6	1	UP	GSE126564	FOXM1 OE in 293T/FOXM1_KO cells
GO:0051084	'de novo' post-translational protein folding	1/1	36/18224	0.00197542	0.00713345	NA	HSPA6	1	UP	GSE126564	FOXM1 OE in 293T/FOXM1_KO cells
GO:0006458	'de novo' protein folding	1/1	40/18224	0.00219491	0.00713345	NA	HSPA6	1	UP	GSE126564	FOXM1 OE in 293T/FOXM1_KO cells
GO:0034605	cellular response to heat	1/1	64/18224	0.00351185	0.00820347	NA	HSPA6	1	UP	GSE126564	FOXM1 OE in 293T/FOXM1_KO cells
GO:0061077	chaperone-mediated protein folding	1/1	69/18224	0.00378622	0.00820347	NA	HSPA6	1	UP	GSE126564	FOXM1 OE in 293T/FOXM1_KO cells
GO:0034620	cellular response to unfolded protein	1/1	97/18224	0.00532265	0.00919422	NA	HSPA6	1	UP	GSE126564	FOXM1 OE in 293T/FOXM1_KO cells
GO:0009408	response to heat	1/1	107/18224	0.00587138	0.00919422	NA	HSPA6	1	UP	GSE126564	FOXM1 OE in 293T/FOXM1_KO cells
GO:0035967	cellular response to topologically incorrect protein	1/1	116/18224	0.00636523	0.00919422	NA	HSPA6	1	UP	GSE126564	FOXM1 OE in 293T/FOXM1_KO cells
GO:0006986	response to unfolded protein	1/1	137/18224	0.00751756	0.00977283	NA	HSPA6	1	UP	GSE126564	FOXM1 OE in 293T/FOXM1_KO cells
GO:0043568	positive regulation of insulin-like growth factor receptor signaling pathway	1/2	12/18224	0.00131655	0.025896	0.00216341	GH1	1	DOWN	GSE126564	FOXM1 OE in 293T/FOXM1_KO cells
GO:0042976	activation of Janus kinase activity	1/2	15/18224	0.00164555	0.025896	0.00216341	GH1	1	DOWN	GSE126564	FOXM1 OE in 293T/FOXM1_KO cells
GO:0043567	regulation of insulin-like growth factor receptor signaling pathway	1/2	23/18224	0.00252262	0.025896	0.00216341	GH1	1	DOWN	GSE126564	FOXM1 OE in 293T/FOXM1_KO cells
GO:0060396	growth hormone receptor signaling pathway	1/2	25/18224	0.00274183	0.025896	0.00216341	GH1	1	DOWN	GSE126564	FOXM1 OE in 293T/FOXM1_KO cells
GO:0071378	cellular response to growth hormone stimulus	1/2	26/18224	0.00285142	0.025896	0.00216341	GH1	1	DOWN	GSE126564	FOXM1 OE in 293T/FOXM1_KO cells
GO:0070977	bone maturation	1/2	28/18224	0.00307059	0.025896	0.00216341	GH1	1	DOWN	GSE126564	FOXM1 OE in 293T/FOXM1_KO cells
GO:0040018	positive regulation of multicellular organism growth	1/2	30/18224	0.00328974	0.025896	0.00216341	GH1	1	DOWN	GSE126564	FOXM1 OE in 293T/FOXM1_KO cells
GO:0048799	animal organ maturation	1/2	32/18224	0.00350887	0.025896	0.00216341	GH1	1	DOWN	GSE126564	FOXM1 OE in 293T/FOXM1_KO cells
GO:0048009	insulin-like growth factor receptor signaling pathway	1/2	36/18224	0.00394704	0.025896	0.00216341	GH1	1	DOWN	GSE126564	FOXM1 OE in 293T/FOXM1_KO cells
GO:0060416	response to growth hormone	1/2	38/18224	0.00416609	0.025896	0.00216341	GH1	1	DOWN	GSE126564	FOXM1 OE in 293T/FOXM1_KO cells
GO:0016050	vesicle organization	65/1645	302/18224	2.54134e-11	1.47245e-07	1.22439e-07	PAFAH1B1/VTA1/SYT7/RAB7A/SEC31B/EPS15/SNAP29/SEC23B/VAPA/EEA1/STX4/RAB11A/TYRP1/GBF1/CLCN3/OSBP/RAB5B/SNX3/GOLPH3/SEC24A/PIKFYVE/CHMP3/SDC1/EXOC8/STX12/VAMP8/RAB14/ARFGEF2/VAMP7/TBC1D20/NECTIN2/VPS25/SYT4/VAV3/TMEM127/SDCBP/UNC13C/FNBP1L/USP8/SEC31A/SCARB2/VPS37B/RAB20/LYST/VTI1A/SYNJ1/AP2M1/AP1G1/STX3/AKTIP/SEC24C/ALS2CL/RAB39A/IST1/TMED9/PRKN/INSIG1/S100A10/CD2AP/PHETA1/UNC13B/ARFGAP3/PDCD6/CHM…	65	UP	GSE142221	FOXA1 KD in LNCaP cells
GO:0002064	epithelial cell development	45/1645	202/18224	9.53147e-09	2.76127e-05	2.29608e-05	VCL/TNFRSF1A/FOSL2/RAPGEF3/GSK3B/GRHL2/B4GALT1/ADD1/EZR/HIF1A/JAG1/TJP1/CDK6/ACTA2/SDC1/RAP1A/TJP2/SOX9/IL1B/TBC1D20/PODXL/AFDN/IL6ST/FLNB/VEZF1/TMOD1/CDSN/YAP1/SHROOM3/IQGAP1/ABCA12/MSN/ST14/SIDT2/MYO1E/GPAT4/STC1/HOXB13/TMEM79/F2RL1/AR/CRYGB/WNT7B/S1PR3/MARVELD2	45	UP	GSE142221	FOXA1 KD in LNCaP cells
GO:0031331	positive regulation of cellular catabolic process	77/1645	448/18224	2.39001e-08	3.6845e-05	3.06378e-05	ABHD5/UFL1/PIAS1/VPS13D/MAPK9/PABPC1/SLC4A4/HSP90AA1/GSK3B/PSMC5/SPTLC1/EZR/HMOX1/TNRC6B/SPTLC2/HIF1A/PSMC1/ZC3HAV1/AMBRA1/CD81/RBM24/TRIM38/RAB3GAP1/NFE2L2/TMEM59/FOXO3/CLU/TENT4B/IL1B/BECN1/RFPL1/SH3BP4/ATP5IF1/RNF128/PUM1/UBQLN1/DNAJB2/CALCOCO2/RNF144B/EGF/FTO/RALB/MSN/SESN3/YTHDF1/BAG3/HSPB8/BCL2L11/SCOC/SH3RF1/MOV10/PINK1/PSMC2/VCP/PSMC3/PATL1/PAFAH1B2/ADAM9/IRS1/PTK2/ORMDL3/KAT5/TRIB1/PDE12…	77	UP	GSE142221	FOXA1 KD in LNCaP cells
GO:0010038	response to metal ion	64/1645	349/18224	3.10771e-08	3.6845e-05	3.06378e-05	SLC25A13/SYT7/CDH1/MAPK9/MAOB/TFRC/ADD1/ITPR3/HMOX1/LGMN/HIF1A/EEF2K/NDRG1/PPP2CB/PPIF/SOD2/SDC1/NFE2L2/TNNT2/PKD2/CAT/ANXA11/ACO1/ATF1/BECN1/ASS1/SYT4/SEC31A/CYP1A1/CYP1A2/IQGAP1/NPC1/SOD1/ITPKB/CAMK2D/SLC30A5/EGFR/ALAD/KCNMA1/G6PD/TRPV6/ATP7A/AQP3/SMPD1/B2M/ADAM9/AHCYL1/FOS/SLC30A1/JUNB/KCNK3/GPHN/BNIP3/JUN/CALR/NQO1/PRKN/BACE1/AKR1C3/CALM1/GDI1/CEBPA/PDCD6/TXNIP	64	UP	GSE142221	FOXA1 KD in LNCaP cells
GO:0010506	regulation of autophagy	62/1645	335/18224	3.58648e-08	3.6845e-05	3.06378e-05	POLDIP2/UFL1/CAPN1/RRAGD/DAPK2/ATP6V1H/VPS13D/TAB2/CSNK2A2/PRKACA/GSK3B/CTTN/SPTLC1/HMOX1/SPTLC2/HIF1A/AMBRA1/TRIM38/DAP/ATP6V1A/EIF4G1/RAB3GAP1/TMEM59/QSOX1/LEPR/EXOC8/FOXO3/BECN1/ATG14/SH3BP4/ATP6V1E1/EXOC4/UBQLN1/CALCOCO2/NPC1/RALB/ATP6V1B2/SESN3/SOGA1/ITPR1/BAG3/HSPB8/BCL2L11/SCOC/RRAGA/PINK1/ATP6V0D1/GOLGA2/PAFAH1B2/STAT3/FEZ2/ATP6V0E2/ORMDL3/KAT5/BNIP3/ACER2/NRBP2/PRKN/DAPK1/PSAP/DCAF12/SIR…	62	UP	GSE142221	FOXA1 KD in LNCaP cells
GO:0006979	response to oxidative stress	73/1645	421/18224	3.8155e-08	3.6845e-05	3.06378e-05	GLRX2/GCLM/RRM2B/MAPK9/NFE2L1/ATRN/PXN/PTGS1/ERMP1/HMOX1/HIF1A/SGK2/HMOX2/STX4/GSR/PPP2CB/PPIF/CRYAB/SOD2/MACROH2A1/SELENOK/UBE3A/LANCL1/SDC1/NFE2L2/PRDX1/PRDX6/FOXO3/PKD2/NR4A3/CAT/STAU1/BECN1/BTG1/UBQLN1/NUDT15/IDH1/TPM1/SOD1/RHOB/ARL6IP5/EGFR/ALAD/MSRB2/SESN3/AIFM1/FZD1/PPP1R15B/PINK1/NDUFS2/G6PD/CAPN2/ATP7A/PRDX3/CRK/CTNNB1/ADAM9/FOS/ETFDH/NET1/BNIP3/ATOX1/JUN/NQO1/PRKN/P4HB/AKR1C3/DAPK1/TREX…	73	UP	GSE142221	FOXA1 KD in LNCaP cells
GO:0016236	macroautophagy	57/1645	302/18224	6.3028e-08	5.21692e-05	4.33803e-05	POLDIP2/VTA1/UFL1/CAPN1/ATP6V1H/VPS13D/PRKACA/RAB7A/SPTLC1/SNAP29/HMOX1/SPTLC2/HIF1A/AMBRA1/ATP6V1A/PIKFYVE/CHMP3/RAB3GAP1/QSOX1/EXOC8/STX12/VAMP8/STBD1/BECN1/ATG14/ATP6V1E1/VPS25/EXOC4/UBQLN1/CALCOCO2/VPS37B/NPC1/RETREG3/RALB/ATP6V1B2/SESN3/VTI1A/BAG3/HSPB8/SCOC/WIPI2/PINK1/ATP6V0D1/VCP/TMEM41B/PAFAH1B2/FEZ2/ATP6V0E2/RNF213/BNIP3/NRBP2/PRKN/NBR1/LRBA/CALM1/CHMP1B/PLEKHM1	57	UP	GSE142221	FOXA1 KD in LNCaP cells
GO:0006091	generation of precursor metabolites and energy	79/1645	485/18224	1.65319e-07	0.000119732	9.95613e-05	SLC25A13/GLRX2/H6PD/CS/ME1/PHKA1/PKM/MAOB/ACADVL/SDHA/ACAT1/SLC4A4/GSK3B/OXCT1/ACO2/HIF1A/PYGB/IDH3B/PGK1/GSR/TYRP1/PPIF/ENO2/SOD2/GNPDA1/GBE1/ATP5PB/LEPR/ACADM/MTFR1L/STBD1/NDUFA8/NR4A3/IDE/CAT/SLC25A51/ACO1/DYRK2/STEAP4/ATP5IF1/IL6ST/ISCU/FDX1/IDH1/COX17/CYP1A2/NCOR1/PFKL/ALDOA/ATP5F1A/PINK1/NDUFS2/ALDH4A1/G6PD/ACOX1/SUCLG1/TKT/UQCRQ/ATP7A/VCP/ENOX2/GHITM/CYB5A/STAT3/IRS1/UGP2/RBKS/PGAM1/ETFDH/…	79	UP	GSE142221	FOXA1 KD in LNCaP cells
GO:2001233	regulation of apoptotic signaling pathway	64/1645	366/18224	1.91398e-07	0.000121297	0.000100862	CFLAR/MAPK8IP2/ZMYND11/SNAI2/GCLM/DAPK2/CTNNA1/RRM2B/MAPK9/EYA2/CSNK2A2/STRADB/GSK3B/CTTN/DNAJA1/NRP1/HMOX1/HIF1A/CSNK2A1/MAZ/STX4/CTSH/STK3/UNC5B/PPIF/SLC9A3R1/TPD52L1/SOD2/GNAI2/NFE2L2/CLU/MAPK8IP1/IL1B/BECN1/BCL2L2/RAF1/SERINC3/UBQLN1/TMBIM1/YAP1/BMPR1B/TMBIM6/RB1/SOD1/NACC2/ITPRIP/BCL2L11/SH3RF1/DEPTOR/PINK1/S100A9/GHITM/CTNNB1/ING2/AR/BCL2L1/MAGED1/PAK2/PRKN/P4HB/BCAP31/PTPN1/DDX3X/HSPA1B	64	UP	GSE142221	FOXA1 KD in LNCaP cells
GO:0022411	cellular component disassembly	75/1645	455/18224	2.09349e-07	0.000121297	0.000100862	PAFAH1B1/VTA1/AKAP8L/UFL1/SNAI2/CAPG/VPS13D/KIF2A/CSNK2A2/MAP4K4/WDR1/MARK2/SMARCE1/NSF/GSK3B/CTTN/ADD1/MUL1/SNAP29/TRIOBP/HIF1A/MID1/NAPA/GBF1/SMARCD2/DUSP3/HSPA8/AMBRA1/CHMP3/EXOC8/VAMP8/GLE1/TGFB3/DSTN/BECN1/ATG14/TTBK2/ATP5IF1/MICAL2/LPIN1/UBQLN1/MICAL1/LAMC1/LCP1/CALCOCO2/TMOD1/ADAM10/RETREG3/PIK3R1/PRKCA/AIFM1/WIPI2/PINK1/SYNJ1/CARMIL2/DNASE1L3/F2RL1/GFM2/VCP/ARF6/GOLGA2/KLK4/MRPL58/SH3PXD2…	75	UP	GSE142221	FOXA1 KD in LNCaP cells
GO:0006364	rRNA processing	62/1484	223/18224	2.24951e-18	6.62404e-15	6.17016e-15	MRTO4/NOP14/NOP56/EXOSC3/GAR1/NOP2/BRIX1/EBNA1BP2/ERI3/RCL1/WDR55/EXOSC8/MTERF4/RPL5/EXOSC9/METTL16/KRI1/NGDN/EXOSC2/DKC1/WDR74/NAT10/PWP1/RPS6/METTL5/UTP4/URB1/NVL/LYAR/RPL7L1/RPL7/RPP30/PDCD11/PIH1D2/NIFK/UTP14A/RRP1B/RPL26/WDR43/LSM6/DCAF13/BMS1/TSR1/ZCCHC4/PA2G4/RSL1D1/RPS7/RPS27/IMP3/NOP10/RRP7BP/RPL35A/RPL14/MAK16/DDX47/EXOSC6/WDR46/UTP14C/FDXACB1/GTF2H5/DDX52/RPS25	62	DOWN	GSE142221	FOXA1 KD in LNCaP cells
GO:0042254	ribosome biogenesis	74/1484	301/18224	2.49964e-18	6.62404e-15	6.17016e-15	MRTO4/XRCC5/NOP14/RPL6/NOP56/EXOSC3/GAR1/NOP2/BRIX1/RPL24/EBNA1BP2/ERI3/RCL1/WDR55/EXOSC8/MTERF4/RPL5/EXOSC9/MRPS7/METTL16/KRI1/NGDN/GNL3L/EXOSC2/DKC1/RAN/WDR74/GNL2/NAT10/LTV1/PWP1/RPS6/METTL5/UTP4/URB1/NVL/LYAR/RPL7L1/RPL7/RPP30/PDCD11/PIH1D2/NIFK/UTP14A/RRP1B/GPATCH4/RPL26/WDR43/LSM6/DCAF13/TSC1/BMS1/TSR1/ZCCHC4/PA2G4/RSL1D1/RPS7/RPS27/IMP3/NPM1/NOP10/RRP7BP/RPL35A/RPL14/MAK16/RPL23A/DDX47/EXO…	74	DOWN	GSE142221	FOXA1 KD in LNCaP cells
GO:0016072	rRNA metabolic process	67/1484	261/18224	9.32529e-18	1.64747e-14	1.53458e-14	MRTO4/TCOF1/NOP14/NOP56/EXOSC3/GAR1/NOP2/BRIX1/NCL/EBNA1BP2/ERI3/RCL1/WDR55/EXOSC8/MTERF4/RPL5/EXOSC9/METTL16/KRI1/NGDN/EXOSC2/DKC1/WDR74/NAT10/PWP1/POLR1E/RPS6/METTL5/UTP4/URB1/NVL/LYAR/RPL7L1/RPL7/RPP30/PDCD11/PIH1D2/NIFK/UTP14A/RRP1B/RPL26/WDR43/LSM6/DCAF13/BMS1/MARS1/TSR1/ZCCHC4/PA2G4/RSL1D1/RPS7/RPS27/IMP3/NOP10/RRP7BP/RPL35A/RPL14/MAK16/DDX47/ANG/EXOSC6/WDR46/UTP14C/FDXACB1/GTF2H5/DDX52/RPS…	67	DOWN	GSE142221	FOXA1 KD in LNCaP cells
GO:0034470	ncRNA processing	89/1484	419/18224	2.20806e-17	2.92568e-14	2.72521e-14	ZCCHC8/METTL1/MRTO4/PUM2/NOP14/METTL2A/PUS7/AGO1/TRMU/PRORP/NOP56/CDK5RAP1/DTWD1/EXOSC3/GAR1/NOP2/THG1L/BRIX1/EBNA1BP2/ERI3/RCL1/WDR55/EXOSC8/MTERF4/RPL5/METTL8/EXOSC9/AGO2/METTL16/KRI1/NGDN/EXOSC2/DKC1/WDR74/ANKRD16/AGO4/NAT10/PWP1/RPS6/METTL5/INTS12/UTP4/URB1/NVL/LYAR/RPL7L1/RPL7/RPP30/PDCD11/PIH1D2/TSEN2/NIFK/UTP14A/RRP1B/RPL26/TYW3/PUS10/TYW5/WDR43/LSM6/DCAF13/INTS8/METTL2B/BMS1/TSR1/ZCCHC4/P…	89	DOWN	GSE142221	FOXA1 KD in LNCaP cells
GO:0022613	ribonucleoprotein complex biogenesis	87/1484	434/18224	2.01489e-15	2.13578e-12	1.98944e-12	MRTO4/DDX20/XRCC5/NOP14/RPL6/GEMIN2/PRMT5/NOP56/EXOSC3/GAR1/NOP2/BRIX1/RPL24/EBNA1BP2/ERI3/RCL1/WDR55/EXOSC8/MTERF4/RPL5/EXOSC9/SNRPC/MRPS7/METTL16/KRI1/NGDN/GNL3L/EXOSC2/DKC1/RAN/WDR74/GNL2/NAT10/LTV1/PWP1/SRSF1/RPS6/METTL5/SNRPF/UTP4/URB1/NVL/LYAR/RPL7L1/RPL7/RPP30/PDCD11/PIH1D2/NIFK/UTP14A/RRP1B/GPATCH4/RPL26/WDR43/LSM6/DCAF13/TSC1/BMS1/SNRPD1/TSR1/SF1/ZCCHC4/PA2G4/RSL1D1/RPS7/ATR/RUVBL1/RPS27…	87	DOWN	GSE142221	FOXA1 KD in LNCaP cells
GO:0000819	sister chromatid segregation	49/1484	200/18224	1.58089e-12	1.39646e-09	1.30077e-09	SPDL1/SPAG5/NDC80/CHMP5/KIF4A/CDC6/STAG3L4/RAD51C/NCAPG/TTK/PHF13/CDC20/NEK2/KIF14/NCAPH/CENPK/PCID2/DLGAP5/PSMG2/CDC16/TOP2A/RAN/CCNB1/PSRC1/CDCA8/ESPL1/NUSAP1/KIF23/CENPE/KIF2C/NUF2/BOD1/CDCA5/NCAPG2/NCAPD3/BUB3/BUB1B/RACGAP1/SGO2/PTTG1/CHMP4C/PLK1/FEN1/BUB1/ESCO2/UBE2C/RMI2/AURKB/PRC1	49	DOWN	GSE142221	FOXA1 KD in LNCaP cells
GO:0007059	chromosome segregation	68/1484	341/18224	3.19929e-12	2.39779e-09	2.2335e-09	SLC25A5/SPDL1/PUM2/NDC1/RAD18/NUP37/MLH1/SPAG5/NDC80/CHMP5/KIF4A/CDC6/CCNB1IP1/FAM83D/OIP5/CCNE1/STAG3L4/RAD51C/NCAPG/TTK/PHF13/CDC20/NEK2/KIF14/NCAPH/CENPK/PCID2/DLGAP5/PSMG2/CDC16/TOP2A/RAN/CCNB1/PSRC1/CDCA8/AGO4/ESPL1/NUSAP1/KIF23/CENPE/KIF2C/NUF2/BOD1/CDCA5/NCAPG2/RPS3/INCENP/NCAPD3/BUB3/SKA1/BUB1B/RACGAP1/SGO2/SPICE1/PTTG1/CHMP4C/SUN1/PLK1/FEN1/BUB1/ESCO2/UBE2C/CENPS/RMI2/AURKB/PRC1/CENPW/MS…	68	DOWN	GSE142221	FOXA1 KD in LNCaP cells
GO:0098813	nuclear chromosome segregation	60/1484	282/18224	3.61931e-12	2.39779e-09	2.2335e-09	SPDL1/NDC1/MLH1/SPAG5/NDC80/CHMP5/KIF4A/CDC6/CCNB1IP1/FAM83D/CCNE1/STAG3L4/RAD51C/NCAPG/TTK/PHF13/CDC20/NEK2/KIF14/NCAPH/CENPK/PCID2/DLGAP5/PSMG2/CDC16/TOP2A/RAN/CCNB1/PSRC1/CDCA8/AGO4/ESPL1/NUSAP1/KIF23/CENPE/KIF2C/NUF2/BOD1/CDCA5/NCAPG2/INCENP/NCAPD3/BUB3/BUB1B/RACGAP1/SGO2/SPICE1/PTTG1/CHMP4C/SUN1/PLK1/FEN1/BUB1/ESCO2/UBE2C/CENPS/RMI2/AURKB/PRC1/MSH5	60	DOWN	GSE142221	FOXA1 KD in LNCaP cells
GO:0000070	mitotic sister chromatid segregation	43/1484	171/18224	1.45489e-11	8.56769e-09	7.98063e-09	SPDL1/SPAG5/NDC80/CHMP5/KIF4A/CDC6/NCAPG/TTK/PHF13/CDC20/NEK2/KIF14/NCAPH/CENPK/PCID2/DLGAP5/PSMG2/CDC16/RAN/CCNB1/PSRC1/CDCA8/ESPL1/NUSAP1/KIF23/CENPE/KIF2C/NUF2/BOD1/CDCA5/NCAPG2/NCAPD3/BUB3/BUB1B/RACGAP1/SGO2/PTTG1/CHMP4C/PLK1/BUB1/UBE2C/AURKB/PRC1	43	DOWN	GSE142221	FOXA1 KD in LNCaP cells
GO:0000280	nuclear division	78/1484	445/18224	7.01867e-11	3.7199e-08	3.46501e-08	SPDL1/NDC1/RHOA/RPS6KA2/MLH1/SPAG5/CDC14A/NDC80/RAD54L/CHMP5/AURKA/TPX2/KIF4A/CDC6/PRMT5/CCNB1IP1/CCNE1/BCCIP/RAD51C/NCAPG/RAD51AP1/TTK/RAD1/RPL24/PHF13/CDC20/NEK2/KIF14/MASTL/NCAPH/MND1/CENPK/PCID2/DLGAP5/PSMG2/CDC16/TOP2A/RAN/CCNB1/PSRC1/SPIRE1/CDCA8/AGO4/ESPL1/NUSAP1/KIF23/KIF11/KIF20B/CENPE/BRCA2/TOM1L1/KIF2C/NUF2/BOD1/CDCA5/NCAPG2/INCENP/NCAPD3/BUB3/BUB1B/CCNB2/RACGAP1/SGO2/SPICE1/PTTG1/CHMP…	78	DOWN	GSE142221	FOXA1 KD in LNCaP cells
GO:1901387	positive regulation of voltage-gated calcium channel activity	3/121	10/18224	3.31166e-05	0.0670943	0.0637931	EHD3/STAC/CACNB3	3	UP	GSE151059	FOXQ1 OE in SUM159 cells
GO:1901385	regulation of voltage-gated calcium channel activity	4/121	38/18224	0.000114624	0.116114	0.110401	EHD3/STAC/CACNB3/CACNB4	4	UP	GSE151059	FOXQ1 OE in SUM159 cells
GO:0007369	gastrulation	7/121	190/18224	0.00027825	0.176228	0.167557	PHLDB1/ITGB5/MMP2/MEGF8/ITGB4/GATA6/DUSP2	7	UP	GSE151059	FOXQ1 OE in SUM159 cells
GO:0032288	myelin assembly	3/121	21/18224	0.000347966	0.176228	0.167557	EPB41L3/ITGB4/UGT8	3	UP	GSE151059	FOXQ1 OE in SUM159 cells
GO:0001706	endoderm formation	4/121	55/18224	0.000485522	0.176228	0.167557	ITGB5/MMP2/GATA6/DUSP2	4	UP	GSE151059	FOXQ1 OE in SUM159 cells
GO:0042730	fibrinolysis	3/121	24/18224	0.000521898	0.176228	0.167557	PLAT/PLAU/THBD	3	UP	GSE151059	FOXQ1 OE in SUM159 cells
GO:0010927	cellular component assembly involved in morphogenesis	5/121	111/18224	0.000868788	0.204153	0.194109	PHLDB1/WDR1/EPB41L3/ITGB4/UGT8	5	UP	GSE151059	FOXQ1 OE in SUM159 cells
GO:0030193	regulation of blood coagulation	4/121	66/18224	0.000970043	0.204153	0.194109	ENPP4/PLAT/PLAU/THBD	4	UP	GSE151059	FOXQ1 OE in SUM159 cells
GO:1900046	regulation of hemostasis	4/121	68/18224	0.001085	0.204153	0.194109	ENPP4/PLAT/PLAU/THBD	4	UP	GSE151059	FOXQ1 OE in SUM159 cells
GO:0048736	appendage development	6/121	176/18224	0.00114502	0.204153	0.194109	MEGF8/SOX9/ITGB4/LRP4/FZD6/ZNRF3	6	UP	GSE151059	FOXQ1 OE in SUM159 cells
GO:0060173	limb development	6/121	176/18224	0.00114502	0.204153	0.194109	MEGF8/SOX9/ITGB4/LRP4/FZD6/ZNRF3	6	UP	GSE151059	FOXQ1 OE in SUM159 cells
GO:0048285	organelle fission	22/314	491/18224	4.58508e-05	0.173591	0.161347	CHFR/ZW10/TPX2/NEK2/MSX2/ZWINT/PCID2/CDKN1C/CDC16/TUBG1/PPARG/NCAPG2/INCENP/MCU/MIS12/TOM1L2/BNIP3/RCC1/TEX19/INF2/SPIRE2/HSPA1B	22	DOWN	GSE151059	FOXQ1 OE in SUM159 cells
GO:0045930	negative regulation of mitotic cell cycle	13/314	222/18224	0.000131591	0.187096	0.173899	FOXC1/CHFR/ORC1/ZW10/MSH2/SLC9A3R1/ZWINT/PCID2/CDKN1C/TP53/CDK1/SLFN11/TOM1L2	13	DOWN	GSE151059	FOXQ1 OE in SUM159 cells
GO:0044772	mitotic cell cycle phase transition	19/314	426/18224	0.000160376	0.187096	0.173899	CUL1/CHFR/ORC1/ZW10/CDK16/FOXM1/ZWINT/PCID2/CDKN1C/CDC16/TP53/RPTOR/CCNA2/CCNF/CDK1/SLFN11/RCC1/FBXL7/TFDP1	19	DOWN	GSE151059	FOXQ1 OE in SUM159 cells
GO:0045786	negative regulation of cell cycle	17/314	371/18224	0.000258089	0.187096	0.173899	FOXC1/CHFR/ORC1/ZW10/MSH2/SLC9A3R1/NEK2/ZWINT/PCID2/E2F8/CDKN1C/TP53/TENT5B/CCNF/CDK1/SLFN11/TOM1L2	17	DOWN	GSE151059	FOXQ1 OE in SUM159 cells
GO:0071230	cellular response to amino acid stimulus	7/314	74/18224	0.000282547	0.187096	0.173899	GCLM/COL1A1/RPTOR/COL6A1/PDGFC/PDGFD/BAIAP2	7	DOWN	GSE151059	FOXQ1 OE in SUM159 cells
GO:0007020	microtubule nucleation	5/314	36/18224	0.000357725	0.187096	0.173899	TPX2/ARHGEF7/GIT1/TUBG1/HSPA1B	5	DOWN	GSE151059	FOXQ1 OE in SUM159 cells
GO:0007346	regulation of mitotic cell cycle	19/314	464/18224	0.000467041	0.187096	0.173899	FOXC1/CHFR/WDR62/ORC1/ZW10/MSH2/SLC9A3R1/NEK2/ZWINT/PCID2/CDKN1C/CDC16/TP53/RPTOR/CDK1/SLFN11/TOM1L2/RCC1/TFDP1	19	DOWN	GSE151059	FOXQ1 OE in SUM159 cells
GO:0010968	regulation of microtubule nucleation	3/314	10/18224	0.000555751	0.187096	0.173899	ARHGEF7/GIT1/HSPA1B	3	DOWN	GSE151059	FOXQ1 OE in SUM159 cells
GO:0071229	cellular response to acid chemical	7/314	83/18224	0.000571468	0.187096	0.173899	GCLM/COL1A1/RPTOR/COL6A1/PDGFC/PDGFD/BAIAP2	7	DOWN	GSE151059	FOXQ1 OE in SUM159 cells
GO:0048738	cardiac muscle tissue development	12/314	229/18224	0.00064628	0.187096	0.173899	FOXC1/PKP2/ATG5/RGS2/MSX2/EFNB2/ANKRD1/ADPRHL1/FZD7/CDK1/MSC/SLC8A1	12	DOWN	GSE151059	FOXQ1 OE in SUM159 cells
GO:0009437	carnitine metabolic process	3/173	13/18224	0.000224202	0.453809	0.443891	ACADM/POR/BBOX1	3	UP	GSE160001	FOXA1 KD in SKBR-3 cells
GO:0006577	amino-acid betaine metabolic process	3/173	17/18224	0.000518376	0.453809	0.443891	ACADM/POR/BBOX1	3	UP	GSE160001	FOXA1 KD in SKBR-3 cells
GO:0033574	response to testosterone	4/173	41/18224	0.000603914	0.453809	0.443891	EPO/MYC/THBS1/NCOA4	4	UP	GSE160001	FOXA1 KD in SKBR-3 cells
GO:0006622	protein targeting to lysosome	3/173	22/18224	0.00113374	0.453809	0.443891	LAMP2/SCARB2/NCOA4	3	UP	GSE160001	FOXA1 KD in SKBR-3 cells
GO:0050765	negative regulation of phagocytosis	3/173	22/18224	0.00113374	0.453809	0.443891	SNX3/ATG3/APPL1	3	UP	GSE160001	FOXA1 KD in SKBR-3 cells
GO:0016226	iron-sulfur cluster assembly	3/173	25/18224	0.00165826	0.453809	0.443891	ABCB7/CIAO2A/GLRX5	3	UP	GSE160001	FOXA1 KD in SKBR-3 cells
GO:0031163	metallo-sulfur cluster assembly	3/173	25/18224	0.00165826	0.453809	0.443891	ABCB7/CIAO2A/GLRX5	3	UP	GSE160001	FOXA1 KD in SKBR-3 cells
GO:0034143	regulation of toll-like receptor 4 signaling pathway	3/173	25/18224	0.00165826	0.453809	0.443891	WDFY1/APPL1/F2RL1	3	UP	GSE160001	FOXA1 KD in SKBR-3 cells
GO:0007265	Ras protein signal transduction	10/173	346/18224	0.00176988	0.453809	0.443891	RAB21/RHOV/RAP2C/EPO/SPRY2/USP8/RAB15/G3BP1/F2RL1/RAP2B	10	UP	GSE160001	FOXA1 KD in SKBR-3 cells
GO:0046324	regulation of glucose import	4/173	58/18224	0.00223275	0.453809	0.443891	PRKAG2/MAPK14/MYC/APPL1	4	UP	GSE160001	FOXA1 KD in SKBR-3 cells
GO:0031054	pre-miRNA processing	3/160	14/18224	0.000225167	0.292428	0.284412	AGO1/AGO2/LIN28B	3	DOWN	GSE160001	FOXA1 KD in SKBR-3 cells
GO:0070482	response to oxygen levels	10/160	317/18224	0.000502473	0.292428	0.284412	NDRG1/SLC11A2/PPARD/MDM2/ATP6V1G1/ARNT/ERCC3/CASP3/EGLN2/HYOU1	10	DOWN	GSE160001	FOXA1 KD in SKBR-3 cells
GO:0046677	response to antibiotic	4/160	46/18224	0.000700798	0.292428	0.284412	MDM2/ACTR2/CASP3/UROS	4	DOWN	GSE160001	FOXA1 KD in SKBR-3 cells
GO:0043487	regulation of RNA stability	7/160	170/18224	0.000766667	0.292428	0.284412	CNOT3/LARP4B/AGO2/NT5C3B/LIN28B/IKBKE/DCP1A	7	DOWN	GSE160001	FOXA1 KD in SKBR-3 cells
GO:0001666	response to hypoxia	9/160	279/18224	0.000818168	0.292428	0.284412	NDRG1/SLC11A2/PPARD/MDM2/ARNT/ERCC3/CASP3/EGLN2/HYOU1	9	DOWN	GSE160001	FOXA1 KD in SKBR-3 cells
GO:0006401	RNA catabolic process	9/160	280/18224	0.000839104	0.292428	0.284412	CNOT3/AGO1/LARP4B/AGO2/NT5C3B/ZHX2/LIN28B/IKBKE/DCP1A	9	DOWN	GSE160001	FOXA1 KD in SKBR-3 cells
GO:0006402	mRNA catabolic process	8/160	233/18224	0.00106862	0.294355	0.286287	CNOT3/AGO1/LARP4B/AGO2/NT5C3B/ZHX2/IKBKE/DCP1A	8	DOWN	GSE160001	FOXA1 KD in SKBR-3 cells
GO:0036293	response to decreased oxygen levels	9/160	292/18224	0.00112618	0.294355	0.286287	NDRG1/SLC11A2/PPARD/MDM2/ARNT/ERCC3/CASP3/EGLN2/HYOU1	9	DOWN	GSE160001	FOXA1 KD in SKBR-3 cells
GO:0050779	RNA destabilization	5/160	94/18224	0.00143463	0.303479	0.29516	CNOT3/AGO2/NT5C3B/LIN28B/DCP1A	5	DOWN	GSE160001	FOXA1 KD in SKBR-3 cells
GO:0048608	reproductive structure development	11/160	432/18224	0.00154019	0.303479	0.29516	CASP2/PPARD/FOXA1/CCN1/ARNT/H3-3A/CASP3/KRT19/BCL2L1/LGR4/TAF4	11	DOWN	GSE160001	FOXA1 KD in SKBR-3 cells
GO:1903589	positive regulation of blood vessel endothelial cell proliferation involved in sprouting angiogenesis	2/18	18/18224	0.000139663	0.0372591	0.0245602	FGFBP1/JCAD	2	UP	GSE169334	FOXC1 KO in J82 cells
GO:0030449	regulation of complement activation	2/18	20/18224	0.000173235	0.0372591	0.0245602	C1QBP/IL1B	2	UP	GSE169334	FOXC1 KO in J82 cells
GO:0032609	interferon-gamma production	3/18	114/18224	0.000181658	0.0372591	0.0245602	C1QBP/IL1B/PDCD1LG2	3	UP	GSE169334	FOXC1 KO in J82 cells
GO:0032649	regulation of interferon-gamma production	3/18	114/18224	0.000181658	0.0372591	0.0245602	C1QBP/IL1B/PDCD1LG2	3	UP	GSE169334	FOXC1 KO in J82 cells
GO:0002407	dendritic cell chemotaxis	2/18	26/18224	0.000295284	0.0372591	0.0245602	C1QBP/CCR1	2	UP	GSE169334	FOXC1 KO in J82 cells
GO:0002449	lymphocyte mediated immunity	4/18	342/18224	0.000302824	0.0372591	0.0245602	C1QBP/RNF8/IL1B/RFTN1	4	UP	GSE169334	FOXC1 KO in J82 cells
GO:0002460	adaptive immune response based on somatic recombination of immune receptors built from immunoglobulin superfamily domains	4/18	346/18224	0.000316522	0.0372591	0.0245602	C1QBP/RNF8/IL1B/RFTN1	4	UP	GSE169334	FOXC1 KO in J82 cells
GO:0090050	positive regulation of cell migration involved in sprouting angiogenesis	2/18	32/18224	0.00044907	0.0437418	0.0288334	FGFBP1/JCAD	2	UP	GSE169334	FOXC1 KO in J82 cells
GO:0036336	dendritic cell migration	2/18	33/18224	0.000477763	0.0437418	0.0288334	C1QBP/CCR1	2	UP	GSE169334	FOXC1 KO in J82 cells
GO:1903587	regulation of blood vessel endothelial cell proliferation involved in sprouting angiogenesis	2/18	39/18224	0.000668148	0.051129	0.0337028	FGFBP1/JCAD	2	UP	GSE169334	FOXC1 KO in J82 cells
GO:0061136	regulation of proteasomal protein catabolic process	2/7	188/18224	0.00214858	0.0851133	0.0530349	PSME1/AQP11	2	DOWN	GSE169334	FOXC1 KO in J82 cells
GO:1903050	regulation of proteolysis involved in cellular protein catabolic process	2/7	221/18224	0.00295349	0.0851133	0.0530349	PSME1/AQP11	2	DOWN	GSE169334	FOXC1 KO in J82 cells
GO:0033483	gas homeostasis	1/7	10/18224	0.0038354	0.0851133	0.0530349	AQP11	1	DOWN	GSE169334	FOXC1 KO in J82 cells
GO:1903362	regulation of cellular protein catabolic process	2/7	256/18224	0.00394011	0.0851133	0.0530349	PSME1/AQP11	2	DOWN	GSE169334	FOXC1 KO in J82 cells
GO:0075733	intracellular transport of virus	1/7	11/18224	0.00421825	0.0851133	0.0530349	BST2	1	DOWN	GSE169334	FOXC1 KO in J82 cells
GO:0002730	regulation of dendritic cell cytokine production	1/7	15/18224	0.00574837	0.0851133	0.0530349	BST2	1	DOWN	GSE169334	FOXC1 KO in J82 cells
GO:0002371	dendritic cell cytokine production	1/7	16/18224	0.00613058	0.0851133	0.0530349	BST2	1	DOWN	GSE169334	FOXC1 KO in J82 cells
GO:0030575	nuclear body organization	1/7	16/18224	0.00613058	0.0851133	0.0530349	HABP4	1	DOWN	GSE169334	FOXC1 KO in J82 cells
GO:0045861	negative regulation of proteolysis	2/7	340/18224	0.00685011	0.0851133	0.0530349	BST2/AQP11	2	DOWN	GSE169334	FOXC1 KO in J82 cells
GO:0035455	response to interferon-alpha	1/7	20/18224	0.00765819	0.0851133	0.0530349	BST2	1	DOWN	GSE169334	FOXC1 KO in J82 cells
GO:0046794	transport of virus	1/7	20/18224	0.00765819	0.0851133	0.0530349	BST2	1	DOWN	GSE169334	FOXC1 KO in J82 cells
GO:1904292	regulation of ERAD pathway	1/7	20/18224	0.00765819	0.0851133	0.0530349	AQP11	1	DOWN	GSE169334	FOXC1 KO in J82 cells
GO:0031642	negative regulation of myelination	1/2	11/18224	0.00120687	0.0224044	NA	CTSC	1	UP	GSE174462	FOXM1 KD in NCI-H1688 cells
GO:0150078	positive regulation of neuroinflammatory response	1/2	17/18224	0.00186485	0.0224044	NA	CTSC	1	UP	GSE174462	FOXM1 KD in NCI-H1688 cells
GO:0031645	negative regulation of nervous system process	1/2	19/18224	0.00208413	0.0224044	NA	CTSC	1	UP	GSE174462	FOXM1 KD in NCI-H1688 cells
GO:1903978	regulation of microglial cell activation	1/2	19/18224	0.00208413	0.0224044	NA	CTSC	1	UP	GSE174462	FOXM1 KD in NCI-H1688 cells
GO:0043032	positive regulation of macrophage activation	1/2	29/18224	0.00318017	0.0227048	NA	CTSC	1	UP	GSE174462	FOXM1 KD in NCI-H1688 cells
GO:0150077	regulation of neuroinflammatory response	1/2	39/18224	0.00427561	0.0227048	NA	CTSC	1	UP	GSE174462	FOXM1 KD in NCI-H1688 cells
GO:0001774	microglial cell activation	1/2	46/18224	0.00504205	0.0227048	NA	CTSC	1	UP	GSE174462	FOXM1 KD in NCI-H1688 cells
GO:0001913	T cell mediated cytotoxicity	1/2	47/18224	0.00515152	0.0227048	NA	CTSC	1	UP	GSE174462	FOXM1 KD in NCI-H1688 cells
GO:0031641	regulation of myelination	1/2	48/18224	0.00526099	0.0227048	NA	CTSC	1	UP	GSE174462	FOXM1 KD in NCI-H1688 cells
GO:0002269	leukocyte activation involved in inflammatory response	1/2	49/18224	0.00537044	0.0227048	NA	CTSC	1	UP	GSE174462	FOXM1 KD in NCI-H1688 cells
GO:0010661	positive regulation of muscle cell apoptotic process	2/5	29/18224	2.43784e-05	0.00860557	0.00207858	SOD2/CAPN2	2	DOWN	GSE174462	FOXM1 KD in NCI-H1688 cells
GO:0042311	vasodilation	2/5	48/18224	6.75898e-05	0.0100204	0.00242032	SOD2/RGS2	2	DOWN	GSE174462	FOXM1 KD in NCI-H1688 cells
GO:0042692	muscle cell differentiation	3/5	377/18224	8.51593e-05	0.0100204	0.00242032	SOD2/RGS2/CAPN2	3	DOWN	GSE174462	FOXM1 KD in NCI-H1688 cells
GO:0010660	regulation of muscle cell apoptotic process	2/5	71/18224	0.000148525	0.0117044	0.00282708	SOD2/CAPN2	2	DOWN	GSE174462	FOXM1 KD in NCI-H1688 cells
GO:0010657	muscle cell apoptotic process	2/5	75/18224	0.000165785	0.0117044	0.00282708	SOD2/CAPN2	2	DOWN	GSE174462	FOXM1 KD in NCI-H1688 cells
GO:0045471	response to ethanol	2/5	119/18224	0.000417426	0.0198618	0.0047974	SOD2/RGS2	2	DOWN	GSE174462	FOXM1 KD in NCI-H1688 cells
GO:0042542	response to hydrogen peroxide	2/5	122/18224	0.000438684	0.0198618	0.0047974	SOD2/CAPN2	2	DOWN	GSE174462	FOXM1 KD in NCI-H1688 cells
GO:0035296	regulation of tube diameter	2/5	139/18224	0.000568967	0.0198618	0.0047974	SOD2/RGS2	2	DOWN	GSE174462	FOXM1 KD in NCI-H1688 cells
GO:0097746	blood vessel diameter maintenance	2/5	139/18224	0.000568967	0.0198618	0.0047974	SOD2/RGS2	2	DOWN	GSE174462	FOXM1 KD in NCI-H1688 cells
GO:0035150	regulation of tube size	2/5	140/18224	0.00057715	0.0198618	0.0047974	SOD2/RGS2	2	DOWN	GSE174462	FOXM1 KD in NCI-H1688 cells
GO:0022613	ribonucleoprotein complex biogenesis	94/874	424/17464	1.29747e-35	6.08252e-32	5.38107e-32	LAS1L/STRAP/LSG1/NOP16/MRTO4/NOP58/WDR3/HSP90AA1/XPO1/WBP11/NOP14/DDX18/HSP90AB1/SNRPD3/PES1/PRMT5/EIF5/PRPF6/NOP56/ERI1/POP4/FBL/GTPBP4/C1QBP/FTSJ3/PRPF19/PTGES3/CPSF6/NOP2/PAK1IP1/MDN1/BRIX1/RRP9/EBNA1BP2/HEATR1/FCF1/UTP20/MRPS2/SRSF6/DDX27/MPHOSPH10/SNRPC/MRPS7/PPAN/DKC1/NOL11/RAN/MYBBP1A/WDR74/GNL2/LTV1/URB2/DHX9/SRSF1/IMP4/SNRPF/DENR/UTP4/EIF4A3/SNRPG/SNRNP200/LYAR/REXO4/MTERF3/GPATCH4/TFB2M…	94	UP	GSE64513	FOXD3 KD in A549 cells
GO:0042254	ribosome biogenesis	70/874	293/17464	8.75201e-29	2.05147e-25	1.81489e-25	LAS1L/LSG1/NOP16/MRTO4/NOP58/WDR3/XPO1/WBP11/NOP14/DDX18/PES1/NOP56/ERI1/POP4/FBL/GTPBP4/C1QBP/FTSJ3/NOP2/PAK1IP1/MDN1/BRIX1/RRP9/EBNA1BP2/HEATR1/FCF1/UTP20/MRPS2/DDX27/MPHOSPH10/MRPS7/PPAN/DKC1/NOL11/RAN/MYBBP1A/WDR74/GNL2/LTV1/URB2/IMP4/UTP4/EIF4A3/LYAR/REXO4/MTERF3/GPATCH4/TFB2M/WDR43/ABCE1/DCAF13/NOL6/DDX21/METTL17/NOLC1/POP5/PA2G4/EXOSC10/POP7/RPP25/RRS1/GEMIN4/NOC2L/NOP9/RPF2/NOL8/DDX3X/MRP…	70	UP	GSE64513	FOXD3 KD in A549 cells
GO:0007059	chromosome segregation	69/874	331/17464	1.23438e-24	1.5191e-21	1.34391e-21	SLC25A5/BAZ1B/ZNF207/NCAPD2/TACC3/NDC1/CDC42/TRIP13/SPAG5/NUDC/KIF4A/CDC6/FAM83D/NAA10/CTCF/UBE2I/OIP5/NCAPG/FBXO5/TTK/SMC4/ECT2/ACTR3/SFPQ/CDC20/NEK2/CENPF/STAG1/NAA50/KIF18A/ZWINT/DLGAP5/TOP2A/RAN/CCNB1/SMC2/CDK5RAP2/DSCC1/NUSAP1/KIF23/CENPE/ANAPC11/KIF2C/NUF2/MKI67/INCENP/HNRNPU/RACGAP1/MAD2L1/PTTG1/RAD21/PLK1/FEN1/BUB1/CENPX/ZWILCH/UBE2C/CCNE2/TOP3A/RMI1/AURKB/RRS1/RCC2/RCC1/CDCA2/DYNC1H1/TOP…	69	UP	GSE64513	FOXD3 KD in A549 cells
GO:0140014	mitotic nuclear division	64/874	287/17464	1.29616e-24	1.5191e-21	1.34391e-21	BAZ1B/ZNF207/NCAPD2/ANLN/TACC3/CDK13/CDC42/TRIP13/SPAG5/AURKA/TPX2/NUDC/KIF4A/CDC6/RANBP1/PRMT5/MYBL2/NAA10/UBE2I/BCCIP/UBE2S/NCAPG/FBXO5/TTK/SMC4/CDC20/NEK2/CENPF/STAG1/NAA50/KIF18A/ZWINT/DLGAP5/PIN1/RAN/CCNB1/SMC2/CDK5RAP2/DSCC1/NUSAP1/KIF23/KIF11/KIF20B/CENPE/ANAPC11/KIF2C/NUF2/MKI67/HNRNPU/RACGAP1/MAD2L1/PTTG1/RAD21/PLK1/BUB1/ZWILCH/UBE2C/SPHK1/AURKB/RRS1/RCC1/CDCA2/FLNA/KIF4B	64	UP	GSE64513	FOXD3 KD in A549 cells
GO:0000280	nuclear division	77/874	433/17464	8.44973e-23	7.92246e-20	7.00883e-20	BAZ1B/ZNF207/NCAPD2/ANLN/TACC3/NDC1/CDK13/ASPM/CDC42/TRIP13/SPAG5/AURKA/TPX2/NUDC/KIF4A/CDC6/RANBP1/PRMT5/MYBL2/NAA10/UBE2I/BCCIP/UBE2S/NCAPG/FBXO5/TTK/SMC4/ACTR3/CDC20/NEK2/CENPF/STAG1/NAA50/KIF18A/ZWINT/CKS2/DLGAP5/PIN1/TOP2A/RAN/FIGNL1/CCNB1/SMC2/CDK5RAP2/DSCC1/NUSAP1/KIF23/KIF11/KIF20B/CENPE/ANAPC11/KIF2C/NUF2/MKI67/INCENP/HNRNPU/CCNB2/RACGAP1/MAD2L1/PTTG1/RAD21/PLK1/BUB1/CENPX/UBB/ZWILCH/UBE…	77	UP	GSE64513	FOXD3 KD in A549 cells
GO:0098813	nuclear chromosome segregation	60/874	274/17464	1.04644e-22	8.17622e-20	7.23332e-20	BAZ1B/ZNF207/NCAPD2/TACC3/NDC1/CDC42/TRIP13/SPAG5/NUDC/KIF4A/CDC6/FAM83D/NAA10/CTCF/NCAPG/FBXO5/TTK/SMC4/ECT2/ACTR3/SFPQ/CDC20/NEK2/CENPF/STAG1/NAA50/KIF18A/ZWINT/DLGAP5/TOP2A/RAN/CCNB1/SMC2/CDK5RAP2/DSCC1/NUSAP1/KIF23/CENPE/ANAPC11/KIF2C/NUF2/INCENP/HNRNPU/RACGAP1/MAD2L1/PTTG1/RAD21/PLK1/FEN1/BUB1/CENPX/ZWILCH/UBE2C/CCNE2/RMI1/AURKB/RRS1/RCC2/DYNC1H1/KIF4B	60	UP	GSE64513	FOXD3 KD in A549 cells
GO:0033044	regulation of chromosome organization	51/874	206/17464	5.32634e-22	3.56713e-19	3.15576e-19	UPF1/BAZ1B/ZNF207/NCAPD2/TACC3/TRIP13/MCM2/HNRNPC/CDC6/YY1/NAA10/CTCF/NCAPG/FBXO5/TTK/SMC4/SFPQ/NEK2/CENPF/TCP1/HNRNPA2B1/ZWINT/DLGAP5/TRIM28/DKC1/TOP2A/CCNB1/CCT7/ACTL6A/SMC2/CDK5RAP2/CENPE/ANAPC11/CCT6A/CCT5/HNRNPU/CCT3/GNL3/MAD2L1/PTTG1/RAD21/PLK1/FEN1/BUB1/EXOSC10/ZWILCH/UBE2C/RUVBL1/AURKB/USP7/SSBP1	51	UP	GSE64513	FOXD3 KD in A549 cells
GO:0016072	rRNA metabolic process	56/874	251/17464	1.11213e-21	6.51709e-19	5.76552e-19	LAS1L/MRTO4/NOP58/WDR3/TCOF1/WBP11/NOP14/DDX18/SMARCB1/PES1/NOP56/ERI1/POP4/FBL/GTPBP4/FTSJ3/NOP2/MDN1/BRIX1/RRP9/NCL/EBNA1BP2/HEATR1/FCF1/UTP20/DDX27/MPHOSPH10/GTF3C4/PPAN/DKC1/NOL11/WDR74/IMP4/UTP4/EIF4A3/LYAR/REXO4/GTF3C6/TFB2M/WDR43/DCAF13/NOL6/DDX21/NOLC1/POP5/PA2G4/EXOSC10/POP7/RPP25/RRS1/GEMIN4/NOP9/RPF2/NOL8/MTOR/BOP1	56	UP	GSE64513	FOXD3 KD in A549 cells
GO:0048285	organelle fission	79/874	477/17464	2.29179e-21	1.19377e-18	1.0561e-18	BAZ1B/ZNF207/NCAPD2/ANLN/TACC3/NDC1/CDK13/ASPM/CDC42/TRIP13/SPAG5/AURKA/TPX2/NUDC/KIF4A/CDC6/RANBP1/PRMT5/MYBL2/NAA10/UBE2I/BCCIP/UBE2S/NCAPG/CORO1C/FBXO5/TTK/SMC4/ACTR3/CDC20/NEK2/CENPF/STAG1/NAA50/KIF18A/ZWINT/CKS2/DLGAP5/PIN1/TOP2A/RAN/FIGNL1/CCNB1/SMC2/CDK5RAP2/DSCC1/NUSAP1/KIF23/KIF11/KIF20B/CENPE/ANAPC11/KIF2C/NUF2/MKI67/INCENP/HNRNPU/CCNB2/RACGAP1/MAD2L1/PTTG1/RAD21/PLK1/BUB1/CENPX/UBB/ZWI…	79	UP	GSE64513	FOXD3 KD in A549 cells
GO:0000819	sister chromatid segregation	49/874	197/17464	2.8049e-21	1.31494e-18	1.1633e-18	BAZ1B/ZNF207/NCAPD2/TACC3/TRIP13/SPAG5/NUDC/KIF4A/CDC6/NAA10/CTCF/NCAPG/FBXO5/TTK/SMC4/SFPQ/CDC20/NEK2/CENPF/STAG1/NAA50/KIF18A/ZWINT/DLGAP5/TOP2A/RAN/CCNB1/SMC2/CDK5RAP2/DSCC1/NUSAP1/KIF23/CENPE/ANAPC11/KIF2C/NUF2/HNRNPU/RACGAP1/MAD2L1/PTTG1/RAD21/PLK1/FEN1/BUB1/ZWILCH/UBE2C/AURKB/RRS1/KIF4B	49	UP	GSE64513	FOXD3 KD in A549 cells
GO:0034976	response to endoplasmic reticulum stress	38/957	252/17464	1.30811e-08	4.07716e-05	3.37444e-05	ALOX5/RASGRF1/ERLEC1/EDEM2/ERP29/XBP1/TRIB3/HM13/BFAR/BBC3/FGF21/STC2/FBXO2/CTH/TNFRSF10B/ATF4/CHAC1/SESN2/SERINC3/UBAC2/DNAJB2/FLOT1/PMAIP1/FBXO27/ALOX15/ANKZF1/UBXN6/TMUB2/CXCL8/BCL2L1/BOK/JUN/ERN1/GRINA/CASP4/FICD/RACK1/FBXO17	38	DOWN	GSE64513	FOXD3 KD in A549 cells
GO:0045785	positive regulation of cell adhesion	54/957	439/17464	2.11274e-08	4.07716e-05	3.37444e-05	FYN/PLAUR/ALOX5/CD44/PRKCQ/MAP4K4/LIMS2/COL16A1/XBP1/PDGFB/RIPK2/EBI3/JAK3/PTPN6/NEDD9/CD83/VEGFA/IL1A/CD46/APOA1/BTN2A2/TNFSF9/FOXA2/RRAS/LIF/RIN2/ETS1/ADAM19/RAC1/IL6/FLOT1/TPM1/ITPKB/IL18/ADAM8/NODAL/ALOX15/JAK1/DISC1/IGF2/IL7R/LGALS9/HLA-DQB1/MYADM/CD55/CD47/ADA/SIRPA/CARD11/LDB1/TGM2/AGER/HLA-A/B2M	54	DOWN	GSE64513	FOXD3 KD in A549 cells
GO:0043542	endothelial cell migration	38/957	259/17464	2.78351e-08	4.07716e-05	3.37444e-05	GRN/SP100/CEACAM1/PATZ1/PDGFB/LGMN/CD40/SRPX2/TGFB1/SASH1/VEGFA/GADD45A/LGALS8/APOA1/GIPC1/NR4A1/RRAS/STAT5A/RIN2/LOXL2/ETS1/RAC1/KLF4/ANXA3/ACVRL1/RAB13/ITGB1/ZC3H12A/NOS3/EFNA1/PLEKHG5/CORO1B/MMRN2/PTPRM/PTP4A3/TMSB4X/MIR27A/ITGB3	38	DOWN	GSE64513	FOXD3 KD in A549 cells
GO:0001667	ameboidal-type cell migration	55/957	459/17464	3.86673e-08	4.07716e-05	3.37444e-05	GRN/SP100/MAP4K4/CEACAM1/ARHGAP4/PATZ1/PDGFB/LGMN/CD40/SRPX2/TGFB1/MEGF8/FOLR1/SASH1/VEGFA/HBEGF/AMOTL2/GADD45A/LGALS8/APOA1/GIPC1/NR4A1/RRAS/STAT5A/AKAP12/RIN2/RAB25/LOXL2/ETS1/PRR5L/RAC1/KLF4/ANXA3/ACVRL1/RAB13/TPBG/ITGB1/PTPRR/NODAL/ADIPOR1/ZC3H12A/NOS3/SEMA6B/SEMA4C/EFNA1/PLEKHG5/CORO1B/MMRN2/PTPRM/JUN/PTP4A3/TMSB4X/MIR27A/ITGB3/SRGAP2	55	DOWN	GSE64513	FOXD3 KD in A549 cells
GO:0022407	regulation of cell-cell adhesion	54/957	447/17464	3.91132e-08	4.07716e-05	3.37444e-05	FYN/PLAUR/ALOX5/CD44/PRKCQ/CEACAM1/XBP1/RIPK2/EBI3/TGFB1/JAK3/PTPN6/CD83/DUSP22/VEGFA/CBLB/IL1A/CD46/APOA1/BTN2A2/TNFSF9/FOXA2/BMP2/ASS1/ETS1/ADAM19/IL6/KLF4/FLOT1/CELSR2/ITPKB/IL18/ADAM8/NODAL/JAK1/LAPTM5/ZC3H12A/IGF2/IL7R/LGALS9/IFNB1/IL20RB/HLA-DQB1/MYADM/PPARA/CD55/CD47/ADA/SIRPA/CARD11/AGER/MIR27A/HLA-A/B2M	54	DOWN	GSE64513	FOXD3 KD in A549 cells
GO:0007159	leukocyte cell-cell adhesion	47/957	372/17464	7.79574e-08	6.36126e-05	5.26486e-05	FYN/ALOX5/CD44/PRKCQ/CEACAM1/ICAM1/XBP1/RIPK2/EBI3/JAK3/PTPN6/CD83/DUSP22/CBLB/IL1A/CD46/BTN2A2/TNFSF9/RAC2/ASS1/ETS1/IL6/KLF4/ITPKB/TNIP1/ITGB1/IL18/ADAM8/LAPTM5/ZC3H12A/CERCAM/IGF2/IL7R/LGALS9/IFNB1/IL20RB/HLA-DQB1/PPARA/CD55/CD47/ADA/SIRPA/CARD11/AGER/MIR27A/HLA-A/B2M	47	DOWN	GSE64513	FOXD3 KD in A549 cells
GO:0010631	epithelial cell migration	44/957	338/17464	8.54352e-08	6.36126e-05	5.26486e-05	GRN/SP100/MAP4K4/CEACAM1/PATZ1/PDGFB/LGMN/CD40/SRPX2/TGFB1/SASH1/VEGFA/HBEGF/GADD45A/LGALS8/APOA1/GIPC1/NR4A1/RRAS/STAT5A/RIN2/RAB25/LOXL2/ETS1/RAC1/KLF4/ANXA3/ACVRL1/RAB13/ITGB1/PTPRR/ADIPOR1/ZC3H12A/NOS3/EFNA1/PLEKHG5/CORO1B/MMRN2/PTPRM/JUN/PTP4A3/TMSB4X/MIR27A/ITGB3	44	DOWN	GSE64513	FOXD3 KD in A549 cells
GO:0090132	epithelium migration	44/957	341/17464	1.10495e-07	7.19874e-05	5.958e-05	GRN/SP100/MAP4K4/CEACAM1/PATZ1/PDGFB/LGMN/CD40/SRPX2/TGFB1/SASH1/VEGFA/HBEGF/GADD45A/LGALS8/APOA1/GIPC1/NR4A1/RRAS/STAT5A/RIN2/RAB25/LOXL2/ETS1/RAC1/KLF4/ANXA3/ACVRL1/RAB13/ITGB1/PTPRR/ADIPOR1/ZC3H12A/NOS3/EFNA1/PLEKHG5/CORO1B/MMRN2/PTPRM/JUN/PTP4A3/TMSB4X/MIR27A/ITGB3	44	DOWN	GSE64513	FOXD3 KD in A549 cells
GO:0043410	positive regulation of MAPK cascade	55/957	478/17464	1.51575e-07	8.76553e-05	7.25474e-05	CFLAR/DVL2/MAPK8IP2/CD44/ERP29/ICAM1/IL11/GADD45B/PDGFB/CD40/MAPK3/RIPK2/TGFB1/FGF21/CAV2/SASH1/DUSP22/VEGFA/IL1A/GADD45A/DOK4/BMP2/MAP2K2/LIF/SHC2/AKAP12/DSTYK/IL6/MAP3K12/TPBG/EGFR/PAK1/ADAM8/NODAL/SHC1/ALOX15/LAPTM5/ZC3H12A/TLR3/IGF2/SEMA4C/LGALS9/EFNA1/ADRB2/SH3RF3/ZNF622/CSPG4/JUN/ERN1/F2R/GAS6/AGER/MIR27A/CCL3/CCL3L3	55	DOWN	GSE64513	FOXD3 KD in A549 cells
GO:0090130	tissue migration	44/957	346/17464	1.6818e-07	8.76553e-05	7.25474e-05	GRN/SP100/MAP4K4/CEACAM1/PATZ1/PDGFB/LGMN/CD40/SRPX2/TGFB1/SASH1/VEGFA/HBEGF/GADD45A/LGALS8/APOA1/GIPC1/NR4A1/RRAS/STAT5A/RIN2/RAB25/LOXL2/ETS1/RAC1/KLF4/ANXA3/ACVRL1/RAB13/ITGB1/PTPRR/ADIPOR1/ZC3H12A/NOS3/EFNA1/PLEKHG5/CORO1B/MMRN2/PTPRM/JUN/PTP4A3/TMSB4X/MIR27A/ITGB3	44	DOWN	GSE64513	FOXD3 KD in A549 cells
GO:0090303	positive regulation of wound healing	3/29	56/18224	9.4891e-05	0.0443443	0.0329902	XBP1/VTN/CLDN1	3	UP	GSE86956	FOXA3 OE in A549/NKX2-1 cells
GO:1903036	positive regulation of response to wounding	3/29	69/18224	0.00017688	0.0443443	0.0329902	XBP1/VTN/CLDN1	3	UP	GSE86956	FOXA3 OE in A549/NKX2-1 cells
GO:0010832	negative regulation of myotube differentiation	2/29	15/18224	0.000253457	0.0443443	0.0329902	XBP1/CEACAM5	2	UP	GSE86956	FOXA3 OE in A549/NKX2-1 cells
GO:0050878	regulation of body fluid levels	5/29	382/18224	0.000309213	0.0443443	0.0329902	XBP1/VTN/NPR3/CLDN1/F2RL2	5	UP	GSE86956	FOXA3 OE in A549/NKX2-1 cells
GO:2000811	negative regulation of anoikis	2/29	17/18224	0.00032764	0.0443443	0.0329902	CEACAM5/TLE1	2	UP	GSE86956	FOXA3 OE in A549/NKX2-1 cells
GO:0043651	linoleic acid metabolic process	2/29	20/18224	0.000456379	0.0443443	0.0329902	GSTP1/FADS2	2	UP	GSE86956	FOXA3 OE in A549/NKX2-1 cells
GO:0051767	nitric-oxide synthase biosynthetic process	2/29	21/18224	0.000503921	0.0443443	0.0329902	GSTP1/AKAP12	2	UP	GSE86956	FOXA3 OE in A549/NKX2-1 cells
GO:0051769	regulation of nitric-oxide synthase biosynthetic process	2/29	21/18224	0.000503921	0.0443443	0.0329902	GSTP1/AKAP12	2	UP	GSE86956	FOXA3 OE in A549/NKX2-1 cells
GO:0072574	hepatocyte proliferation	2/29	22/18224	0.000553767	0.0443443	0.0329902	XBP1/FGL1	2	UP	GSE86956	FOXA3 OE in A549/NKX2-1 cells
GO:0072575	epithelial cell proliferation involved in liver morphogenesis	2/29	22/18224	0.000553767	0.0443443	0.0329902	XBP1/FGL1	2	UP	GSE86956	FOXA3 OE in A549/NKX2-1 cells
GO:2001238	positive regulation of extrinsic apoptotic signaling pathway	3/21	49/18224	2.34813e-05	0.012063	0.00857571	TIMP3/SFRP1/G0S2	3	DOWN	GSE86956	FOXA3 OE in A549/NKX2-1 cells
GO:0007565	female pregnancy	4/21	183/18224	5.1521e-05	0.012063	0.00857571	FBLN1/RPL29/CAPN2/CTSB	4	DOWN	GSE86956	FOXA3 OE in A549/NKX2-1 cells
GO:1905049	negative regulation of metallopeptidase activity	2/21	10/18224	5.65956e-05	0.012063	0.00857571	TIMP2/TIMP3	2	DOWN	GSE86956	FOXA3 OE in A549/NKX2-1 cells
GO:0044703	multi-organism reproductive process	4/21	203/18224	7.71048e-05	0.012063	0.00857571	FBLN1/RPL29/CAPN2/CTSB	4	DOWN	GSE86956	FOXA3 OE in A549/NKX2-1 cells
GO:0044706	multi-multicellular organism process	4/21	211/18224	8.95608e-05	0.012063	0.00857571	FBLN1/RPL29/CAPN2/CTSB	4	DOWN	GSE86956	FOXA3 OE in A549/NKX2-1 cells
GO:1902043	positive regulation of extrinsic apoptotic signaling pathway via death domain receptors	2/21	14/18224	0.000114131	0.012063	0.00857571	TIMP3/SFRP1	2	DOWN	GSE86956	FOXA3 OE in A549/NKX2-1 cells
GO:0052547	regulation of peptidase activity	5/21	443/18224	0.000122379	0.012063	0.00857571	TIMP2/FBLN1/TIMP3/CTSB/ASPH	5	DOWN	GSE86956	FOXA3 OE in A549/NKX2-1 cells
GO:1905048	regulation of metallopeptidase activity	2/21	17/18224	0.000170214	0.014681	0.0104368	TIMP2/TIMP3	2	DOWN	GSE86956	FOXA3 OE in A549/NKX2-1 cells
GO:0051043	regulation of membrane protein ectodomain proteolysis	2/21	24/18224	0.000343759	0.0263549	0.0187359	TIMP2/TIMP3	2	DOWN	GSE86956	FOXA3 OE in A549/NKX2-1 cells
GO:0060740	prostate gland epithelium morphogenesis	2/21	26/18224	0.000404227	0.0269959	0.0191916	TNC/SFRP1	2	DOWN	GSE86956	FOXA3 OE in A549/NKX2-1 cells
