# Supplementary material for: FOX transcription factors are common regulators of Wnt/β-catenin–dependent gene transcription
Source: J Biol Chem. 2023 Apr 1;299(5):104667. doi: 10.1016/j.jbc.2023.104667 (PMC10193241; doi:10.1016/j.jbc.2023.104667)
Supplement: Supporting Information 1 [file mmc3.zip › jbc_104667_mmc3.txt]

Plasmid	Replicate	Gene	Ct	Avg_Ct	deltaCt	RQ	Geom_mean	Rel_exp	log_exp
B1	Ct_1	RSPO1	27.8091697692871	30.0341561635335	2.22498639424642	4.67506490448297	0.835685689149247	5.59428618341225	2.48395405875312
B1	Ct_1	WNT6	27.8831844329834	29.9244740804036	2.04128964742025	4.11613313764607	0.835685689149247	4.92545605493905	2.30025731192695
B1	Ct_1	WNT2B	24.5851745605469	24.90096728007	0.315792719523113	1.24469538983143	0.835685689149247	1.48943006442837	0.574760384029814
B1	Ct_1	FRZB	29.4781017303467	29.1491953531901	-0.328906377156574	0.796139762122536	0.835685689149247	0.952678468064986	-0.0699387126498734
B1	Ct_1	WNT1	33.436279296875	34.3215560913086	0.885276794433594	1.84711897438354	0.835685689149247	2.21030346500724	1.14424445894029
B1	Ct_1	WNT2	29.812931060791	29.5903333028158	-0.222597757975262	0.85702086995654	0.835685689149247	1.02553014977319	0.0363699065314393
B1	Ct_1	SFRP5	27.247953414917	27.1477063496908	-0.100247065226238	0.932873220924749	0.835685689149247	1.11629675252001	0.158720599280463
B1	Ct_1	WNT11	24.0366821289062	24.6511605580648	0.614478429158527	1.53100440011654	0.835685689149247	1.83203376579913	0.873446093665228
B1	Ct_1	RSPO3	29.7421112060547	28.9449354807536	-0.797175725301106	0.575474646570415	0.835685689149247	0.688625704666866	-0.538208060794405
B1	Ct_1	RSPO2	30.5265216827393	29.5901012420654	-0.936420440673828	0.522527749077136	0.835685689149247	0.625268274737462	-0.677452776167127
B1	Ct_1	AXIN2	21.3011379241943	21.5583330790202	0.257195154825848	1.19515286346635	0.835685689149247	1.43014638037305	0.516162819332548
B1	Ct_1	FN1	22.8619270324707	22.4740861256917	-0.387840906778973	0.764272535903105	0.835685689149247	0.914545439543373	-0.128873242272272
B1	Ct_1	GAPDH	15.7256183624268	15.2252893447876	-0.50032901763916	0.706945538463499	0.835685689149247	0.845946685030816	-0.241361353132459
B1	Ct_1	WNT10A	32.5148773193359	32.8088912963867	0.294013977050781	1.22604673812442	0.835685689149247	1.46711467486367	0.552981641557482
B1	Ct_1	WNT3	22.8149280548096	23.4091701507568	0.594242095947266	1.50967928371313	0.835685689149247	1.80651565931449	0.853209760453967
B1	Ct_1	CDH1	22.8327445983887	23.892261505127	1.05951690673828	2.0842334893719	0.835685689149247	2.4940399440054	1.31848457124498
B1	Ct_1	WNT3A	25.0115623474121	26.1314519246419	1.11988957722982	2.17330337571518	0.835685689149247	2.60062294225436	1.37885724173652
B1	Ct_1	WIF1	29.6258125305176	29.4224758148193	-0.203336715698242	0.868539449998846	0.835685689149247	1.03931353770464	0.0556309488084586
B1	Ct_1	DKK3	26.0566520690918	26.4273166656494	0.370664596557617	1.29294830721346	0.835685689149247	1.54717057381911	0.629632261064318
B1	Ct_1	SP5	27.5724430084229	28.1844342549642	0.61199124654134	1.52836724746781	0.835685689149247	1.8288780905459	0.870958911048041
B1	Ct_1	WNT9B	31.7437210083008	32.2676556905111	0.523934682210289	1.43787143197167	0.835685689149247	1.72058879389866	0.78290234671699
B1	Ct_1	SFRP1	23.7629165649414	23.6421922047933	-0.120724360148113	0.919725751235706	0.835685689149247	1.1005641991692	0.138243304358588
B1	Ct_1	TWIST1	22.4727649688721	21.7366218566895	-0.736143112182617	0.600342158163892	0.835685689149247	0.718382719674257	-0.477175447675917
B1	Ct_1	SFRP2	26.7856597900391	25.8066482543945	-0.979011535644531	0.507327216736792	0.835685689149247	0.607078981157697	-0.720043871137831
B1	Ct_1	WNT5A	22.7762031555176	22.0962352752686	-0.679967880249023	0.624179170843175	0.835685689149247	0.746906616862864	-0.421000215742323
B1	Ct_1	WNT8B	32.8524513244629	32.8581911722819	0.00573984781900805	1.00398648430628	0.835685689149247	1.20139245812426	0.264707512325709
B1	Ct_1	WNT7A	27.4570426940918	32.7975387573242	5.34049606323242	40.5181405653008	0.835685689149247	48.484904182755	5.59946372773912
B1	Ct_1	DKK1	23.6417465209961	23.7018241882324	0.0600776672363281	1.0425218833145	0.835685689149247	1.2475047698565	0.319045331743029
B1	Ct_1	WNT16	31.2529029846191	31.0281569163005	-0.224746068318684	0.855745633953085	0.835685689149247	1.02400417413425	0.034221596188017
B1	Ct_1	WNT7B	25.5895214080811	28.5255743662516	2.93605295817057	7.65314618978927	0.835685689149247	9.15792419226468	3.19502062267728
B1	Ct_1	VIM	17.802827835083	17.0067291259766	-0.796098709106445	0.575904416481714	0.835685689149247	0.689139976859006	-0.537131044599744
B1	Ct_1	DKK4	35.1697235107422	36.1660893758138	0.996365865071617	1.99496835922919	0.835685689149247	2.38722331270281	1.25533352957832
B1	Ct_1	MYC	20.5181655883789	19.6961625417074	-0.822003046671551	0.565656036873911	0.835685689149247	0.676876538893188	-0.56303538216485
B1	Ct_1	NKD1	22.219762802124	22.8204879760742	0.600725173950195	1.5164786364089	0.835685689149247	1.81465191530649	0.859692838456896
B1	Ct_1	LGR5	25.170991897583	24.5465189615885	-0.624472935994465	0.648656709699207	0.835685689149247	0.776196981857568	-0.365505271487764
B1	Ct_1	SFRP4	28.8348770141602	27.7692190806071	-1.06565793355306	0.477754731553424	0.835685689149247	0.571691890571673	-0.806690269046358
B1	Ct_1	CDH2	21.529447555542	20.7512893676758	-0.778158187866211	0.583110744768948	0.835685689149247	0.697763228855304	-0.51919052335951
B1	Ct_1	WNT4	26.9054145812988	30.052890141805	3.14747556050618	8.86103708851112	0.835685689149247	10.6033131876794	3.40644322501288
B1	Ct_1	18S	5.08673810958862	5.14536603291829	0.0586279233296709	1.0414747939628	0.835685689149247	1.24625179955284	0.317595587836372
B1	Ct_1	HPRT1	19.870059967041	19.5348580678304	-0.335201899210613	0.792673197508595	0.835685689149247	0.948530300088733	-0.0762342347039124
B1	Ct_1	RSPO4	28.0814895629883	27.6556250254313	-0.425864537556965	0.744392519343109	0.835685689149247	0.890756571529809	-0.166896873050264
B1	Ct_1	LEF1	20.7061443328857	20.2207107543945	-0.485433578491211	0.714282371679896	0.835685689149247	0.854726102115087	-0.22646591398451
B1	Ct_1	WNT8A	29.942554473877	29.3249689737956	-0.617585500081379	0.651760804822187	0.835685689149247	0.779911410814871	-0.358617835574678
B1	Ct_1	DKK2	26.5988254547119	27.0292689005534	0.430443445841473	1.34764774405687	0.835685689149247	1.61262513114089	0.689411110348173
B1	Ct_1	SNAI1	25.1830558776855	27.5535895029704	2.37053362528483	5.17132374252618	0.835685689149247	6.18812049754106	2.62950128979153
B1	Ct_1	WNT10B	23.7503643035889	23.5237770080566	-0.226587295532227	0.854654192522347	0.835685689149247	1.02269813115073	0.0323803689744743
B1	Ct_1	WNT9A	28.9438514709473	29.2399368286133	0.296085357666016	1.22780832556816	0.835685689149247	1.46922262940521	0.555053022172717
B1	Ct_1	WNT5B	25.7515316009521	25.8406461079915	0.0891145070393868	1.06371709701501	0.835685689149247	1.27286743189045	0.348082171546088
B1	Ct_2	DKK4	NA	36.1660893758138	NA	NA	0.829921100989229	NA	NA
B1	Ct_2	CDH1	22.7293186187744	23.892261505127	1.16294288635254	2.23913713222648	0.829921100989229	2.69801205145589	1.43189679251777
B1	Ct_2	DKK2	26.3314266204834	27.0292689005534	0.697842280069988	1.62207697093743	0.829921100989229	1.95449539601293	0.966796186235218
B1	Ct_2	VIM	17.6043949127197	17.0067291259766	-0.597665786743164	0.660822270509652	0.829921100989229	0.796247100744855	-0.328711880577935
B1	Ct_2	SFRP5	27.1126403808594	27.1477063496908	0.035065968831379	1.02460367310138	0.829921100989229	1.23457961471289	0.304019874996609
B1	Ct_2	FN1	22.8834629058838	22.4740861256917	-0.409376780192058	0.752948564481468	0.829921100989229	0.907253187783739	-0.140422874026829
B1	Ct_2	WNT10A	32.8198585510254	32.8088912963867	-0.0109672546386719	0.992426899895727	0.829921100989229	1.19580873255638	0.257986651526558
B1	Ct_2	AXIN2	21.23583984375	21.5583330790202	0.322493235270183	1.25048975274676	0.829921100989229	1.50675739086069	0.591447141435413
B1	Ct_2	WNT4	26.7906951904297	30.052890141805	3.26219495137532	9.59441571609408	0.829921100989229	11.5606359504029	3.53114885754055
B1	Ct_2	WNT2B	24.2544403076172	24.90096728007	0.646526972452801	1.56539525015001	0.829921100989229	1.88619767383205	0.91548087861803
B1	Ct_2	WNT5A	22.7740592956543	22.0962352752686	-0.677824020385742	0.625107397100973	0.829921100989229	0.753213042005888	-0.408870114220513
B1	Ct_2	HPRT1	19.8103446960449	19.5348580678304	-0.275486628214519	0.826171599359672	0.829921100989229	0.995482098689757	-0.0065327220492901
B1	Ct_2	RSPO2	29.9747066497803	29.5901012420654	-0.384605407714844	0.765988475812704	0.829921100989229	0.922965417917052	-0.115651501549614
B1	Ct_2	WNT3	22.7747440338135	23.4091701507568	0.634426116943359	1.5523201368497	0.829921100989229	1.87044302765576	0.903380023108589
B1	Ct_2	MYC	20.386116027832	19.6961625417074	-0.689953486124676	0.619873834975796	0.829921100989229	0.746906946018041	-0.420999579959446
B1	Ct_2	WNT1	31.463041305542	34.3215560913086	2.8585147857666	7.25268296351586	0.829921100989229	8.73900296651209	3.12746869193183
B1	Ct_2	WNT16	32.0677337646484	31.0281569163005	-1.03957684834798	0.486470137575386	0.829921100989229	0.586164319711278	-0.770622942182751
B1	Ct_2	NKD1	22.0722370147705	22.8204879760742	0.748250961303711	1.67975515912625	0.829921100989229	2.02399379546328	1.01720486746894
B1	Ct_2	WNT6	27.6585273742676	29.9244740804036	2.26594670613607	4.80969931965405	0.829921100989229	5.79536935971516	2.5349006123013
B1	Ct_2	SFRP2	NA	25.8066482543945	NA	NA	0.829921100989229	NA	NA
B1	Ct_2	RSPO3	29.9293308258057	28.9449354807536	-0.984395345052082	0.505437515237379	0.829921100989229	0.60901875447548	-0.715441438886853
B1	Ct_2	18S	5.24134206771851	5.14536603291829	-0.0959760348002119	0.935639039986638	0.829921100989229	1.12738311975849	0.172977871365018
B1	Ct_2	WNT7A	27.0398273468018	32.7975387573242	5.75771141052246	54.1058022563762	0.829921100989229	65.1939108330713	6.02666531668769
B1	Ct_2	CDH2	21.3444175720215	20.7512893676758	-0.593128204345703	0.662903968914819	0.829921100989229	0.798755409549976	-0.324174298180473
B1	Ct_2	WNT7B	25.2268600463867	28.5255743662516	3.29871431986491	9.84038198856771	0.829921100989229	11.8570090299408	3.56766822603014
B1	Ct_2	LEF1	20.494779586792	20.2207107543945	-0.274068832397461	0.826983911287306	0.829921100989229	0.996460880801293	-0.00511492623223159
B1	Ct_2	SFRP1	23.8171710968018	23.6421922047933	-0.174978892008465	0.885780478812862	0.829921100989229	1.06730685333467	0.0939750141567648
B1	Ct_2	WNT8B	33.8174324035645	32.8581911722819	-0.959241231282554	0.514327346706511	0.829921100989229	0.619730413039812	-0.690287325117325
B1	Ct_2	WNT2	29.6087322235107	29.5903333028158	-0.0183989206949882	0.987327816937149	0.829921100989229	1.18966467506405	0.250554985470241
B1	Ct_2	DKK3	25.8641414642334	26.4273166656494	0.563175201416016	1.47751748295414	0.829921100989229	1.78031078037781	0.832129107581245
B1	Ct_2	SNAI1	24.4192161560059	27.5535895029704	3.13437334696452	8.7809275736697	0.829921100989229	10.5804365778906	3.40332725312975
B1	Ct_2	WNT11	23.8162860870361	24.6511605580648	0.834874471028645	1.78370183209782	0.829921100989229	2.14924265688838	1.10382837719387
B1	Ct_2	TWIST1	22.5523052215576	21.7366218566895	-0.815683364868164	0.568139310943555	0.829921100989229	0.684570268506678	-0.546729458702935
B1	Ct_2	WNT8A	29.2908744812012	29.3249689737956	0.0340944925944022	1.02391396180699	0.829921100989229	1.23374855825033	0.303048398759632
B1	Ct_2	SFRP4	28.4324035644531	27.7692190806071	-0.663184483846027	0.631482875229477	0.829921100989229	0.760895071202283	-0.394230577680798
B1	Ct_2	WNT10B	23.7377738952637	23.5237770080566	-0.213996887207031	0.862145405200922	0.829921100989229	1.03882815387304	0.0549570189581983
B1	Ct_2	FRZB	29.2060146331787	29.1491953531901	-0.0568192799886056	0.961381348825494	0.829921100989229	1.15840089820535	0.212134626176624
B1	Ct_2	SP5	27.4588432312012	28.1844342549642	0.72559102376302	1.65357791297183	0.829921100989229	1.99245194633663	0.994544929928249
B1	Ct_2	RSPO1	27.2903614044189	30.0341561635335	2.74379475911458	6.69829891793683	0.829921100989229	8.07100688240456	3.01274866527981
B1	Ct_2	WNT9A	28.425910949707	29.2399368286133	0.81402587890625	1.75811065833791	0.829921100989229	2.11840698620907	1.08297978507148
B1	Ct_2	WNT5B	25.8101787567139	25.8406461079915	0.0304673512776681	1.0213429292412	0.829921100989229	1.23065063416728	0.299421257442898
B1	Ct_2	DKK1	23.3926849365234	23.7018241882324	0.309139251708984	1.23896827962158	0.829921100989229	1.49287477827084	0.578093157874214
B1	Ct_2	WNT3A	24.7861557006836	26.1314519246419	1.34529622395833	2.54082361070708	0.829921100989229	3.06152429150015	1.61425013012356
B1	Ct_2	LGR5	25.4205436706543	24.5465189615885	-0.874024709065754	0.545622593558773	0.829921100989229	0.657439114282568	-0.605070802900525
B1	Ct_2	WIF1	29.1087284088135	29.4224758148193	0.313747406005859	1.24293203132738	0.829921100989229	1.49765083674323	0.582701312171089
B1	Ct_2	RSPO4	27.541109085083	27.6556250254313	0.114515940348308	1.08261174172769	0.829921100989229	1.30447549825792	0.383469846513538
B1	Ct_2	WNT9B	31.9428119659424	32.2676556905111	0.324843724568687	1.25252875501277	0.829921100989229	1.50921425364388	0.593797630733917
B1	Ct_2	GAPDH	15.6606884002686	15.2252893447876	-0.435399055480957	0.73948918053318	0.829921100989229	0.891035520908845	-0.166445149315728
B1	Ct_3	SFRP5	26.9667949676514	27.1477063496908	0.180911382039387	1.13359977894515	0.731011605361364	1.55072747221951	0.632945166693793
B1	Ct_3	MYC	20.822416305542	19.6961625417074	-1.12625376383464	0.458103736779285	0.731011605361364	0.626670949434283	-0.674219979180231
B1	Ct_3	CDH2	21.6598968505859	20.7512893676758	-0.908607482910156	0.532699014529532	0.731011605361364	0.728714852982669	-0.45657369825575
B1	Ct_3	RSPO2	30.0653800964355	29.5901012420654	-0.475278854370117	0.719327739780064	0.731011605361364	0.984016853500535	-0.0232450697157112
B1	Ct_3	DKK3	25.9685134887695	26.4273166656494	0.458803176879883	1.37440117681454	0.731011605361364	1.88013591950448	0.910836961534289
B1	Ct_3	AXIN2	21.375581741333	21.5583330790202	0.182751337687176	1.13504644915477	0.731011605361364	1.55270646981545	0.634785122341582
B1	Ct_3	CDH1	22.7828826904297	23.892261505127	1.10937881469727	2.15752730032529	0.731011605361364	2.95142687818034	1.56141259935167
B1	Ct_3	LEF1	20.7622909545898	20.2207107543945	-0.541580200195312	0.687017998225563	0.731011605361364	0.939818182347388	-0.0895464155409065
B1	Ct_3	18S	5.07806205749512	5.14536603291829	0.0673039754231768	1.04775686590939	0.731011605361364	1.43329717096824	0.519337760077583
B1	Ct_3	WNT1	33.7419204711914	34.3215560913086	0.579635620117188	1.49447174389683	0.731011605361364	2.04438853355558	1.03166940477159
B1	Ct_3	FN1	22.9438762664795	22.4740861256917	-0.469790140787762	0.722069624768087	0.731011605361364	0.987767662609327	-0.0177563561333556
B1	Ct_3	DKK2	26.6519107818604	27.0292689005534	0.377358118693035	1.29896100245557	0.731011605361364	1.77693622499119	0.829391903347441
B1	Ct_3	WNT2	29.8931198120117	29.5903333028158	-0.302786509195965	0.810685076632077	0.731011605361364	1.10899070642159	0.149247275458441
B1	Ct_3	SFRP2	25.3198776245117	25.8066482543945	0.486770629882812	1.401304641798	0.731011605361364	1.91693898088702	0.938804414537219
B1	Ct_3	NKD1	22.0593547821045	22.8204879760742	0.761133193969727	1.69482133370118	0.731011605361364	2.31846022863531	1.21316697862413
B1	Ct_3	DKK1	23.8762512207031	23.7018241882324	-0.174427032470703	0.886119372270295	0.731011605361364	1.21218235903691	0.277606752183703
B1	Ct_3	SFRP4	28.7236938476562	27.7692190806071	-0.954474767049152	0.51602942305814	0.731011605361364	0.705911396308201	-0.502440982394746
B1	Ct_3	WIF1	29.5352268218994	29.4224758148193	-0.112751007080078	0.924822878356391	0.731011605361364	1.2651274912376	0.339282777574328
B1	Ct_3	SFRP1	23.8061695098877	23.6421922047933	-0.163977305094402	0.892561012159338	0.731011605361364	1.22099431200975	0.288056479560004
B1	Ct_3	WNT3	22.6918277740479	23.4091701507568	0.717342376708984	1.64415051390267	0.731011605361364	2.24914420214972	1.16937616136339
B1	Ct_3	DKK4	38.8580360412598	36.1660893758138	-2.69194666544596	0.15475450732123	0.731011605361364	0.211699111459017	-2.23991288079156
B1	Ct_3	HPRT1	20.3832683563232	19.5348580678304	-0.84841028849284	0.555396392512419	0.731011605361364	0.759764124726675	-0.396376503838434
B1	Ct_3	WNT7B	24.939172744751	28.5255743662516	3.58640162150065	12.0119762424221	0.731011605361364	16.4319911672048	4.03843540615506
B1	Ct_3	WNT10A	32.1243324279785	32.8088912963867	0.684558868408203	1.60721047101582	0.731011605361364	2.19861143000777	1.13659265306261
B1	Ct_3	WNT6	27.5317058563232	29.9244740804036	2.3927682240804	5.25164073249678	0.731011605361364	7.18407299416364	2.84480200873481
B1	Ct_3	RSPO1	27.6726875305176	30.0341561635335	2.36146863301595	5.13893225273031	0.731011605361364	7.02989147510177	2.81350241767036
B1	Ct_3	WNT3A	24.6926307678223	26.1314519246419	1.43882115681966	2.71099256553464	0.731011605361364	3.70854928383045	1.89085494147407
B1	Ct_3	SNAI1	24.9902763366699	27.5535895029704	2.56331316630046	5.91063513865571	0.731011605361364	8.08555581786404	3.01534695095486
B1	Ct_3	WNT2B	24.4372940063477	24.90096728007	0.463673273722332	1.37904857415915	0.731011605361364	1.88649340727968	0.915707058376738
B1	Ct_3	LGR5	25.2819862365723	24.5465189615885	-0.735467274983723	0.600623457121591	0.731011605361364	0.821633271915953	-0.283433490329317
B1	Ct_3	WNT7A	27.1845378875732	32.7975387573242	5.61300086975098	48.9419903976741	0.731011605361364	66.9510443318891	6.06503465440538
B1	Ct_3	FRZB	29.7261905670166	29.1491953531901	-0.576995213826496	0.670358519716065	0.731011605361364	0.917028559874482	-0.12496142917209
B1	Ct_3	RSPO3	30.1530914306641	28.9449354807536	-1.20815594991048	0.432821493854617	0.731011605361364	0.59208566687619	-0.756122165256075
B1	Ct_3	WNT4	26.7811603546143	30.052890141805	3.27172978719075	9.65803563899275	0.731011605361364	13.2118773055846	3.72376357184516
B1	Ct_3	SP5	27.5768356323242	28.1844342549642	0.607598622639973	1.52372085152285	0.731011605361364	2.0844003574603	1.05963240729438
B1	Ct_3	WNT8B	32.5757217407227	32.8581911722819	0.282469431559242	1.21627497663323	0.731011605361364	1.66382444233834	0.734503216213648
B1	Ct_3	WNT5A	22.8303737640381	22.0962352752686	-0.734138488769531	0.601176912843579	0.731011605361364	0.822390381266788	-0.282104704115125
B1	Ct_3	WNT11	23.9317264556885	24.6511605580648	0.719434102376301	1.6465360535196	0.731011605361364	2.25240754242973	1.17146788703071
B1	Ct_3	GAPDH	15.8002843856812	15.2252893447876	-0.574995040893555	0.671288558867182	0.731011605361364	0.918300823056484	-0.122961256239149
B1	Ct_3	RSPO4	27.7076282501221	27.6556250254313	-0.052003224690754	0.964596028530861	0.731011605361364	1.31953586161471	0.400030559963652
B1	Ct_3	WNT9A	28.5808811187744	29.2399368286133	0.659055709838867	1.57904874737714	0.731011605361364	2.16008711188185	1.11108949449327
B1	Ct_3	TWIST1	22.6105537414551	21.7366218566895	-0.873931884765625	0.545657700537946	0.731011605361364	0.746441912188534	-0.421898100111219
B1	Ct_3	WNT8A	29.8296508789062	29.3249689737956	-0.504681905110676	0.704815762854237	0.731011605361364	0.964164943052884	-0.0526481204562699
B1	Ct_3	WNT16	32.0496978759766	31.0281569163005	-1.02154095967611	0.492589930013987	0.731011605361364	0.673846935399175	-0.5695071750217
B1	Ct_3	WNT10B	23.9525718688965	23.5237770080566	-0.428794860839844	0.742882084435648	0.731011605361364	1.01623842766274	0.0232389238145621
B1	Ct_3	WNT5B	25.7231464385986	25.8406461079915	0.117499669392902	1.08485307660552	0.731011605361364	1.48404357557256	0.569533454047308
B1	Ct_3	VIM	17.7770137786865	17.0067291259766	-0.770284652709961	0.586301782212509	0.731011605361364	0.802041688411608	-0.318250868055555
B1	Ct_3	WNT9B	31.3059234619141	32.2676556905111	0.961732228597008	1.94764701052716	0.731011605361364	2.66431749679866	1.41376601325141
EV	Ct_1	18S	5.14762449264526	5.14536603291829	-0.0022584597269697	0.99843577967772	0.976036631276975	1.02294908580577	0.0327343410915802
EV	Ct_1	SFRP1	23.723051071167	23.6421922047933	-0.0808588663736991	0.945494606536784	0.976036631276975	0.968708116312979	-0.0458660655551493
EV	Ct_1	DKK4	37.0396575927734	36.1660893758138	-0.873568216959633	0.545795264711893	0.976036631276975	0.559195471995569	-0.838575416141083
EV	Ct_1	RSPO1	30.3313274383545	30.0341561635335	-0.297171274820965	0.813846560562475	0.976036631276975	0.833827885637548	-0.262178474002415
EV	Ct_1	MYC	19.631965637207	19.6961625417074	0.0641969045003243	1.04550278466005	0.976036631276975	1.0711716662644	0.0991897053188741
EV	Ct_1	CDH2	20.7383213043213	20.7512893676758	0.0129680633544922	1.00902929692196	0.976036631276975	1.03380269201763	0.0479608641730418
EV	Ct_1	SFRP2	NA	25.8066482543945	NA	NA	0.976036631276975	NA	NA
EV	Ct_1	AXIN2	21.5997371673584	21.5583330790202	-0.041404088338215	0.971708781332861	0.976036631276975	0.99556589393735	-0.00641128751966518
EV	Ct_1	WIF1	29.5289440155029	29.4224758148193	-0.106468200683594	0.928859180818835	0.976036631276975	0.951664262440216	-0.0714753998650439
EV	Ct_1	WNT3A	26.211877822876	26.1314519246419	-0.0804258982340507	0.945778402116157	0.976036631276975	0.968998879559234	-0.0454330974155008
EV	Ct_1	NKD1	22.8907260894775	22.8204879760742	-0.0702381134033203	0.952480780370704	0.976036631276975	0.97586581266376	-0.0352453125847705
EV	Ct_1	FN1	22.5305137634277	22.4740861256917	-0.0564276377360038	0.961642366335654	0.976036631276975	0.985252331234241	-0.0214348369174539
EV	Ct_1	CDH1	23.797981262207	23.892261505127	0.0942802429199219	1.06753268568702	0.976036631276975	1.0937424390418	0.129273043738472
EV	Ct_1	SFRP4	27.7965984344482	27.7692190806071	-0.0273793538411446	0.981201025037863	0.976036631276975	1.00529118846096	0.007613446977405
EV	Ct_1	FRZB	29.067253112793	29.1491953531901	0.0819422403971366	1.05844201834183	0.976036631276975	1.08442858026449	0.116935041215686
EV	Ct_1	WNT1	33.6773910522461	34.3215560913086	0.6441650390625	1.56283453270214	0.976036631276975	1.60120479357158	0.67915783988105
EV	Ct_1	WNT4	29.9614753723145	30.052890141805	0.0914147694905587	1.06541446208616	0.976036631276975	1.0915722094285	0.126407570309109
EV	Ct_1	DKK2	26.9455413818359	27.0292689005534	0.0837275187174491	1.05975260940833	0.976036631276975	1.08577134858333	0.118720319535999
EV	Ct_1	WNT2	29.9616069793701	29.5903333028158	-0.371273676554363	0.773099667981396	0.976036631276975	0.792080587149612	-0.336280875735813
EV	Ct_1	LEF1	20.1611633300781	20.2207107543945	0.0595474243164062	1.04213878899514	0.976036631276975	1.06772507875209	0.0945402251349561
EV	Ct_1	SFRP5	27.1451797485352	27.1477063496908	0.00252660115559777	1.0017528409002	0.976036631276975	1.0263475865548	0.0375194019741475
EV	Ct_1	GAPDH	15.2875156402588	15.2252893447876	-0.0622262954711914	0.95778497205495	0.976036631276975	0.98130023132621	-0.0272334946526416
EV	Ct_1	WNT10B	23.7102451324463	23.5237770080566	-0.186468124389648	0.87875437721604	0.976036631276975	0.900329300209094	-0.151475323571099
EV	Ct_1	DKK3	26.4416923522949	26.4273166656494	-0.0143756866455078	0.990085014144684	0.976036631276975	1.01439329469564	0.0206171141730419
EV	Ct_1	RSPO2	29.2565689086914	29.5901012420654	0.333532333374023	1.26009485075083	0.976036631276975	1.29103233461864	0.368525134192573
EV	Ct_1	DKK1	23.547924041748	23.7018241882324	0.153900146484375	1.11257311319361	0.976036631276975	1.13988868608139	0.188892947302925
EV	Ct_1	WNT3	23.3857192993164	23.4091701507568	0.0234508514404297	1.0163877210411	0.976036631276975	1.04134177803484	0.0584436522589794
EV	Ct_1	WNT5B	25.8483238220215	25.8406461079915	-0.0076777140299491	0.994692349782532	0.976036631276975	1.01911374830384	0.0273150867886006
EV	Ct_1	HPRT1	19.5753517150879	19.5348580678304	-0.0404936472574882	0.972322190802754	0.976036631276975	0.996194363658912	-0.0055008464389384
EV	Ct_1	VIM	17.1923713684082	17.0067291259766	-0.185642242431641	0.879257570985056	0.976036631276975	0.900844848245808	-0.150649441613091
EV	Ct_1	RSPO4	27.5835418701172	27.6556250254313	0.0720831553141288	1.05123349925413	0.976036631276975	1.07704307970366	0.107075956132678
EV	Ct_1	SP5	28.1852359771729	28.1844342549642	-0.000801722208660038	0.999444442890506	0.976036631276975	1.02398251342566	0.0341910786098896
EV	Ct_1	WNT7B	28.7930355072021	28.5255743662516	-0.26746114095052	0.830780269748677	0.976036631276975	0.851177346347897	-0.23246834013197
EV	Ct_1	WNT11	24.5762481689453	24.6511605580648	0.074912389119465	1.0532970701941	0.976036631276975	1.07915731483975	0.109905189938015
EV	Ct_1	TWIST1	21.7004871368408	21.7366218566895	0.0361347198486328	1.02536298251406	0.976036631276975	1.05053739752836	0.0711275206671827
EV	Ct_1	LGR5	24.4066944122314	24.5465189615885	0.139824549357098	1.10177111790735	0.976036631276975	1.12882148333498	0.174817350175647
EV	Ct_1	WNT7A	33.8444900512695	32.7975387573242	-1.04695129394531	0.483989852893292	0.976036631276975	0.495872631604078	-1.01195849312676
EV	Ct_1	WNT5A	22.133810043335	22.0962352752686	-0.0375747680664062	0.974291396974261	0.976036631276975	0.998211917210085	-0.00258196724785649
EV	Ct_1	RSPO3	28.961742401123	28.9449354807536	-0.016806920369465	0.988417925191595	0.976036631276975	1.01268527585734	0.0181858804490847
EV	Ct_1	WNT9B	32.1184043884277	32.2676556905111	0.149251302083336	1.10899380166742	0.976036631276975	1.13622149633513	0.184244102901886
EV	Ct_1	WNT2B	24.9454879760742	24.90096728007	-0.0445206960042306	0.969611895858004	0.976036631276975	0.993417526337546	-0.00952789518568078
EV	Ct_1	WNT8B	33.4356155395508	32.8581911722819	-0.577424367268883	0.670159140170224	0.976036631276975	0.686612693309919	-0.542431566450333
EV	Ct_1	WNT9A	29.4144897460938	29.2399368286133	-0.174552917480469	0.886042055667618	0.976036631276975	0.907795903631594	-0.139560116661919
EV	Ct_1	WNT6	29.9850902557373	29.9244740804036	-0.06061617533366	0.958854504912022	0.976036631276975	0.982396023044265	-0.0256233745151103
EV	Ct_1	WNT10A	32.9308929443359	32.8088912963867	-0.122001647949219	0.918911833831785	0.976036631276975	0.941472691070568	-0.087008847130669
EV	Ct_1	WNT8A	29.3540897369385	29.3249689737956	-0.0291207631429025	0.980017377954354	0.976036631276975	1.00407848081703	0.00587203767564742
EV	Ct_1	WNT16	31.1289710998535	31.0281569163005	-0.100814183553059	0.932506583821914	0.976036631276975	0.955401215425584	-0.0658213827345089
EV	Ct_1	SNAI1	27.5930519104004	27.5535895029704	-0.0394624074300118	0.973017456115102	0.976036631276975	0.996906698923868	-0.00446960661146216
EV	Ct_2	WNT3A	26.190616607666	26.1314519246419	-0.0591646830240897	0.959819691776611	0.982641815529923	0.976774727685485	-0.0339022212558331
EV	Ct_2	18S	5.0980019569397	5.14536603291829	0.0473640759785967	1.03337513551028	0.982641815529923	1.05162951461922	0.0726265377468534
EV	Ct_2	WIF1	29.5192909240723	29.4224758148193	-0.0968151092529297	0.935095028578812	0.982641815529923	0.951613307921901	-0.0715526474846731
EV	Ct_2	RSPO4	27.6386814117432	27.6556250254313	0.0169436136881522	1.01181365451601	0.982641815529923	1.02968715408305	0.0422060754564089
EV	Ct_2	WNT2	29.6080417633057	29.5903333028158	-0.01770846048991	0.987800455785817	0.982641815529923	1.00524976667425	0.00755400127834678
EV	Ct_2	GAPDH	15.3039798736572	15.2252893447876	-0.0786905288696289	0.946916731652967	0.982641815529923	0.963643839176852	-0.0534280671013722
EV	Ct_2	WNT7B	28.42165184021	28.5255743662516	0.103922526041668	1.07469145945481	0.982641815529923	1.09367568372332	0.129184987809924
EV	Ct_2	DKK4	35.7249069213867	36.1660893758138	0.441182454427086	1.35771667642543	0.982641815529923	1.38170048838521	0.466444916195342
EV	Ct_2	AXIN2	21.5205955505371	21.5583330790202	0.0377375284830741	1.02650277565205	0.982641815529923	1.04463575580535	0.0629999902513308
EV	Ct_2	WNT10B	23.4164733886719	23.5237770080566	0.107303619384766	1.07721305497304	0.982641815529923	1.09624182275626	0.132566081153022
EV	Ct_2	SFRP4	27.6993217468262	27.7692190806071	0.0698973337809257	1.04964198550224	0.982641815529923	1.06818371548354	0.0951597955491825
EV	Ct_2	WNT4	30.2637329101562	30.052890141805	-0.210842768351238	0.864032348552985	0.982641815529923	0.879295318902164	-0.185580306582981
EV	Ct_2	RSPO1	29.9942150115967	30.0341561635335	0.0399411519368478	1.02807189036895	0.982641815529923	1.04623258864119	0.0652036137051043
EV	Ct_2	SP5	27.9577827453613	28.1844342549642	0.226651509602863	1.17011595981429	0.982641815529923	1.19078584009094	0.25191397137112
EV	Ct_2	CDH2	20.817756652832	20.7512893676758	-0.06646728515625	0.954973572837722	0.982641815529923	0.971843002959039	-0.0412048233879932
EV	Ct_2	SFRP2	25.8066482543945	25.8066482543945	0	1	0.982641815529923	1.01766481356252	0.0252624617682566
EV	Ct_2	NKD1	22.8088417053223	22.8204879760742	0.0116462707519531	1.0081052508618	0.982641815529923	1.02591324216968	0.03690873252021
EV	Ct_2	SFRP5	26.9605045318604	27.1477063496908	0.187201817830402	1.13855328954019	0.982641815529923	1.15866562113092	0.212464279598659
EV	Ct_2	WNT6	29.843391418457	29.9244740804036	0.0810826619466134	1.05781157120087	0.982641815529923	1.07649761539042	0.10634512371487
EV	Ct_2	LGR5	24.668098449707	24.5465189615885	-0.121579488118488	0.919180764143632	0.982641815529923	0.935417920972488	-0.0963170263502317
EV	Ct_2	CDH1	23.9998035430908	23.892261505127	-0.107542037963867	0.928168062829195	0.982641815529923	0.944563978613763	-0.0822795761956104
EV	Ct_2	VIM	17.1258926391602	17.0067291259766	-0.119163513183594	0.920721337929657	0.982641815529923	0.936985708707223	-0.093901051415337
EV	Ct_2	WNT2B	24.9192543029785	24.90096728007	-0.0182870229085275	0.987404398666969	0.982641815529923	1.00484671328024	0.00697543885972914
EV	Ct_2	DKK1	24.4480018615723	23.7018241882324	-0.746177673339844	0.596181009702362	0.982641815529923	0.606712436088272	-0.720915211571587
EV	Ct_2	WNT8A	29.5819988250732	29.3249689737956	-0.257029851277668	0.836808927815463	0.982641815529923	0.851591001512779	-0.231767389509411
EV	Ct_2	DKK2	27.0474109649658	27.0292689005534	-0.0181420644124337	0.987503615648841	0.982641815529923	1.0049476829116	0.00712039735582293
EV	Ct_2	WNT9B	32.6106834411621	32.2676556905111	-0.343027750651039	0.788385009099673	0.982641815529923	0.802311683300908	-0.317765288882782
EV	Ct_2	WNT1	34.283863067627	34.3215560913086	0.0376930236816406	1.0264711101952	0.982641815529923	1.04460353098411	0.0629554854498975
EV	Ct_2	TWIST1	21.765209197998	21.7366218566895	-0.0285873413085938	0.98037979641951	0.982641815529923	0.997698022743727	-0.00332487954033705
EV	Ct_2	DKK3	26.3562870025635	26.4273166656494	0.0710296630859375	1.05046614230161	0.982641815529923	1.06902243085912	0.0962921248541943
EV	Ct_2	WNT11	24.7788925170898	24.6511605580648	-0.127731959025066	0.915269201886647	0.982641815529923	0.931437261697496	-0.10246949725681
EV	Ct_2	MYC	19.7245578765869	19.6961625417074	-0.0283953348795585	0.98051028258969	0.982641815529923	0.997830813927775	-0.00313287311130169
EV	Ct_2	RSPO3	29.0836582183838	28.9449354807536	-0.138722737630207	0.908322965753013	0.982641815529923	0.924368321597599	-0.11346027586195
EV	Ct_2	WNT16	31.1147708892822	31.0281569163005	-0.0866139729817696	0.941730412972008	0.982641815529923	0.958365905143318	-0.061351511213513
EV	Ct_2	HPRT1	19.5793190002441	19.5348580678304	-0.0444609324137382	0.969652062828078	0.982641815529923	0.986780785738454	-0.0191984706454815
EV	Ct_2	WNT10A	33.5704765319824	32.8088912963867	-0.761585235595703	0.589847848753165	0.982641815529923	0.600267401031646	-0.736322773827446
EV	Ct_2	WNT3	23.4407176971436	23.4091701507568	-0.0315475463867188	0.978370258831281	0.982641815529923	0.995652987048655	-0.00628508461846197
EV	Ct_2	FN1	22.4127445220947	22.4740861256917	0.061341603597004	1.04343563060874	0.982641815529923	1.06186772648794	0.0866040653652608
EV	Ct_2	LEF1	20.317174911499	20.2207107543945	-0.0964641571044922	0.935322528860721	0.982641815529923	0.951844826953875	-0.0712016953362355
EV	Ct_2	FRZB	29.3453159332275	29.1491953531901	-0.196120580037434	0.872894631802059	0.982641815529923	0.888314152732571	-0.170858118269177
EV	Ct_2	WNT9A	29.3667297363281	29.2399368286133	-0.126792907714844	0.915865145242111	0.982641815529923	0.932043732281227	-0.101530445946587
EV	Ct_2	RSPO2	29.9304027557373	29.5901012420654	-0.340301513671875	0.789876215734337	0.982641815529923	0.803829231822757	-0.315039051903618
EV	Ct_2	WNT5A	22.1181640625	22.0962352752686	-0.0219287872314453	0.984915058018679	0.982641815529923	1.0023133988935	0.00333367453681138
EV	Ct_2	SNAI1	27.6734313964844	27.5535895029704	-0.119841893513996	0.92028850049553	0.982641815529923	0.936545225280519	-0.0945794317457394
EV	Ct_2	SFRP1	23.6042385101318	23.6421922047933	0.0379536946614571	1.02665659319524	0.982641815529923	1.04479229050677	0.0632161564297139
EV	Ct_2	WNT7A	32.5456809997559	32.7975387573242	0.251857757568359	1.19073944269277	0.982641815529923	1.21177363294948	0.277120219336616
EV	Ct_2	WNT8B	32.6884155273438	32.8581911722819	0.169775644938149	1.12488353923374	0.982641815529923	1.14475439723385	0.195038106706405
EV	Ct_2	WNT5B	25.8218288421631	25.8406461079915	0.0188172658284493	1.01312856746968	0.982641815529923	1.0310252947289	0.0440797275967062
EV	Ct_3	DKK4	35.7337036132812	36.1660893758138	0.432385762532554	1.34946331938515	1.04265022536202	1.29426272258906	0.372130499945749
EV	Ct_3	AXIN2	21.554666519165	21.5583330790202	0.00366655985514441	1.00254469788736	1.04265022536202	0.961535012893959	-0.0565887027316605
EV	Ct_3	RSPO1	29.7769260406494	30.0341561635335	0.257230122884113	1.19518183194567	1.04265022536202	1.14629221082333	0.196974860297308
EV	Ct_3	SFRP5	27.3374347686768	27.1477063496908	-0.189728418986004	0.876770754031262	1.04265022536202	0.840905926747235	-0.249983681572809
EV	Ct_3	WNT7A	32.0024452209473	32.7975387573242	0.795093536376953	1.73518987078324	1.04265022536202	1.66421090081361	0.734838273790148
EV	Ct_3	CDH2	20.697790145874	20.7512893676758	0.0534992218017578	1.03777898144452	1.04265022536202	0.995328017201735	-0.0067560407850473
EV	Ct_3	WNT2B	24.8381595611572	24.90096728007	0.0628077189127616	1.04449654403441	1.04265022536202	1.00177079391294	0.00255245632595671
EV	Ct_3	WIF1	29.2191925048828	29.4224758148193	0.203283309936523	1.15131555927981	1.04265022536202	1.10422031403682	0.143028047349719
EV	Ct_3	WNT3	23.4010734558105	23.4091701507568	0.00809669494628906	1.00562797917789	1.04265022536202	0.964492170736094	-0.052158567640516
EV	Ct_3	WNT9B	32.0738792419434	32.2676556905111	0.193776448567711	1.14375373020492	1.04265022536202	1.09696780606152	0.133521185980906
EV	Ct_3	FRZB	29.0350170135498	29.1491953531901	0.114178339640301	1.08235843266387	1.04265022536202	1.03808391955036	0.0539230770534958
EV	Ct_3	WNT8A	29.038818359375	29.3249689737956	0.286150614420574	1.21938238846655	1.04265022536202	1.16950282923803	0.225895351833769
EV	Ct_3	SP5	28.4102840423584	28.1844342549642	-0.225849787394207	0.855091204878156	1.04265022536202	0.820113192399934	-0.286105049981012
EV	Ct_3	WNT2	29.2013511657715	29.5903333028158	0.38898213704427	1.30946920958406	1.04265022536202	1.25590459555063	0.328726874457465
EV	Ct_3	WNT11	24.5983409881592	24.6511605580648	0.0528195699055978	1.03729020015746	1.04265022536202	0.994859229802878	-0.00743569268120734
EV	Ct_3	WNT16	30.8407287597656	31.0281569163005	0.187428156534832	1.13873192666369	1.04265022536202	1.09215142237016	0.127172893948027
EV	Ct_3	WNT5B	25.85178565979	25.8406461079915	-0.0111395517985038	0.992308384117147	1.04265022536202	0.951717421604745	-0.0713948143853088
EV	Ct_3	SFRP1	23.5992870330811	23.6421922047933	0.0429051717122384	1.03018623729413	1.04265022536202	0.98804585875041	-0.0173500908745664
EV	Ct_3	DKK1	23.109546661377	23.7018241882324	0.592277526855469	1.50762489888	1.04265022536202	1.44595460894524	0.532022264268664
EV	Ct_3	MYC	19.7319641113281	19.6961625417074	-0.0358015696207694	0.975489622565933	1.04265022536202	0.935586641461889	-0.0960568322075744
EV	Ct_3	WNT7B	28.3620357513428	28.5255743662516	0.163538614908855	1.12003096230129	1.04265022536202	1.07421543203753	0.10328335232205
EV	Ct_3	DKK2	27.0948543548584	27.0292689005534	-0.0655854543050118	0.955557467948542	1.04265022536202	0.916469823441282	-0.125840716891817
EV	Ct_3	CDH1	23.878999710083	23.892261505127	0.0132617950439453	1.00923475548771	1.04265022536202	0.967951409723513	-0.0469934675428597
EV	Ct_3	FN1	22.4790000915527	22.4740861256917	-0.00491396586100379	0.996599692601678	1.04265022536202	0.955833191572608	-0.0651692284478088
EV	Ct_3	TWIST1	21.7441692352295	21.7366218566895	-0.00754737854003906	0.994782216017139	1.04265022536202	0.954090059944829	-0.0678026411268441
EV	Ct_3	SFRP2	NA	25.8066482543945	NA	NA	1.04265022536202	NA	NA
EV	Ct_3	VIM	16.7019233703613	17.0067291259766	0.304805755615234	1.23525231162359	1.04265022536202	1.18472358378353	0.244550493028429
EV	Ct_3	18S	5.19047164916992	5.14536603291829	-0.0451056162516279	0.969218860144362	1.04265022536202	0.92957238829334	-0.105360878838433
EV	Ct_3	SFRP4	27.8117370605469	27.7692190806071	-0.0425179799397775	0.970958823455148	1.04265022536202	0.931241177373765	-0.102773242526582
EV	Ct_3	WNT6	29.9449405670166	29.9244740804036	-0.0204664866129569	0.985913863733955	1.04265022536202	0.945584472867337	-0.080721749199762
EV	Ct_3	RSPO4	27.7446517944336	27.6556250254313	-0.0890267690022775	0.940156757871717	1.04265022536202	0.901699088536892	-0.149282031589082
EV	Ct_3	GAPDH	15.0843725204468	15.2252893447876	0.14091682434082	1.10260559274523	1.04265022536202	1.05750285754976	0.0806615617540153
EV	Ct_3	WNT8B	32.4505424499512	32.8581911722819	0.407648722330727	1.32652211021563	1.04265022536202	1.272259937176	0.347393459743922
EV	Ct_3	HPRT1	19.4499034881592	19.5348580678304	0.0849545796712228	1.06065434829053	1.04265022536202	1.01726765361055	0.0246993170844176
EV	Ct_3	RSPO2	29.5833320617676	29.5901012420654	0.00676918029785156	1.00470306308583	1.04265022536202	0.963605088884901	-0.0534860822889534
EV	Ct_3	WNT3A	25.9918613433838	26.1314519246419	0.139590581258137	1.10159245340433	1.04265022536202	1.056531161274	0.0793353186713316
EV	Ct_3	WNT5A	22.0367317199707	22.0962352752686	0.0595035552978516	1.04210710044731	1.04265022536202	0.999479091931797	-0.000751707288953558
EV	Ct_3	WNT9A	28.938591003418	29.2399368286133	0.301345825195312	1.23229342834117	1.04265022536202	1.18188573537526	0.241090562608507
EV	Ct_3	WNT10A	31.9253044128418	32.8088912963867	0.883586883544922	1.84495660540263	1.04265022536202	1.76948756210362	0.823331620958117
EV	Ct_3	WNT1	35.0034141540527	34.3215560913086	-0.681858062744141	0.623361922591604	1.04265022536202	0.597862933732322	-0.742113325330946
EV	Ct_3	NKD1	22.7618961334229	22.8204879760742	0.0585918426513672	1.04144874781579	1.04265022536202	0.998847669604822	-0.00166341993543799
EV	Ct_3	SNAI1	27.3942852020264	27.5535895029704	0.159304300944012	1.11674848769854	1.04265022536202	1.07106722900366	0.0990490383572064
EV	Ct_3	LGR5	24.5647640228271	24.5465189615885	-0.0182450612386056	0.987433118347041	1.04265022536202	0.947041581470137	-0.0785003238254106
EV	Ct_3	RSPO3	28.7894058227539	28.9449354807536	0.155529657999676	1.1138304648097	1.04265022536202	1.06826856957036	0.0952743954128707
EV	Ct_3	WNT4	29.9334621429443	30.052890141805	0.119427998860676	1.08630407823056	1.04265022536202	1.04186816614688	0.0591727362738709
EV	Ct_3	LEF1	20.1837940216064	20.2207107543945	0.0369167327880859	1.02591893124691	1.04265022536202	0.98395310938594	-0.0233385297987189
EV	Ct_3	DKK3	26.4839706420898	26.4273166656494	-0.0566539764404297	0.961491509911823	1.04265022536202	0.922161129901433	-0.116909239027235
EV	Ct_3	WNT10B	23.4446125030518	23.5237770080566	0.0791645050048828	1.0564060764342	1.04265022536202	1.01319315983211	0.0189092424180778
A1	Ct_1	CDH2	21.8175773620605	21.2601636250814	-0.557413736979168	0.679519220064164	0.787128675533016	0.863288609837544	-0.212085141075983
A1	Ct_1	WNT10B	24.0440807342529	23.9404589335124	-0.103621800740559	0.930693604961332	0.787128675533016	1.18239067371177	0.241706795162626
A1	Ct_1	WNT7B	28.5571060180664	28.9364134470622	0.379307428995769	1.30071729147285	0.787128675533016	1.65248368139053	0.724636024898955
A1	Ct_1	SNAI1	27.3321170806885	28.000425974528	0.668308893839519	1.58920902755521	0.787128675533016	2.0189952125414	1.0136374897427
A1	Ct_1	SFRP2	NA	35.5369205474854	NA	NA	0.787128675533016	NA	NA
A1	Ct_1	WNT4	27.8371963500977	30.0403912862142	2.20319493611654	4.60498014552016	0.787128675533016	5.85035241207778	2.54852353201972
A1	Ct_1	TWIST1	22.7983627319336	21.9873364766439	-0.811026255289715	0.569976263379698	0.787128675533016	0.724120821787784	-0.46569765938653
A1	Ct_1	HPRT1	20.7770137786865	20.2441190083822	-0.532894770304363	0.691166514881093	0.787128675533016	0.878085802696821	-0.187566174401178
A1	Ct_1	SFRP1	23.784646987915	23.9250939687093	0.14044698079427	1.102246564843	0.787128675533016	1.40033846956039	0.485775576697455
A1	Ct_1	WNT5B	25.9195194244385	25.8241392771403	-0.0953801472981759	0.936025574044093	0.787128675533016	1.18916462217597	0.249948448605009
A1	Ct_1	SFRP5	27.9094467163086	27.2887452443441	-0.620701471964519	0.65035463324698	0.787128675533016	0.826236743066924	-0.275372876061334
A1	Ct_1	MYC	20.9004592895508	19.5865516662598	-1.31390762329102	0.402229939693072	0.787128675533016	0.511009130013839	-0.968579027387831
A1	Ct_1	LEF1	21.4614353179932	20.7408485412598	-0.720586776733398	0.606850572131309	0.787128675533016	0.770967430096955	-0.375258180830213
A1	Ct_1	WNT7A	28.9431018829346	32.7955716451009	3.85246976216634	14.444714279568	0.787128675533016	18.3511473137305	4.19779835806953
A1	Ct_1	LGR5	25.4299812316895	24.7612838745117	-0.668697357177734	0.629074436808448	0.787128675533016	0.799201523667603	-0.323368761274549
A1	Ct_1	SP5	27.4774589538574	28.5961106618245	1.11865170796712	2.17143942557823	0.787128675533016	2.75868418096674	1.46398030387031
A1	Ct_1	DKK3	25.4760780334473	26.4571018218994	0.981023788452148	1.97386563837359	0.787128675533016	2.50767847713966	1.32635238435533
A1	Ct_1	AXIN2	21.7506847381592	21.8264567057292	0.0757719675699882	1.05392482672897	0.787128675533016	1.33894858552229	0.421100563473173
A1	Ct_1	WNT2	30.5138568878174	29.796843846639	-0.717013041178387	0.608355680087758	0.787128675533016	0.772879579918495	-0.371684445275202
A1	Ct_1	WNT3A	25.9023399353027	25.8178526560466	-0.0844872792561837	0.943119652543962	0.787128675533016	1.19817722547754	0.260841316647001
A1	Ct_1	CDH1	23.2996997833252	23.800802230835	0.501102447509766	1.41529465853403	0.787128675533016	1.7980473873292	0.846431043412951
A1	Ct_1	WIF1	28.7027797698975	29.3874422709147	0.684662501017254	1.60732592535096	0.787128675533016	2.04201164982655	1.02999109692044
A1	Ct_1	WNT5A	23.0232162475586	22.8121859232585	-0.211030324300129	0.863920028298864	0.787128675533016	1.09755883015423	0.134298271603056
A1	Ct_1	DKK4	36.1690635681152	35.2397766113281	-0.929286956787109	0.525117813957451	0.787128675533016	0.667130839315262	-0.583958360883924
A1	Ct_1	DKK2	26.7972507476807	27.7063026428223	0.909051895141602	1.87781104010269	0.787128675533016	2.385646843359	1.25438049104479
A1	Ct_1	RSPO1	28.3856945037842	29.9799620310466	1.59426752726237	3.01941179207441	0.787128675533016	3.8359824586873	1.93959612316556
A1	Ct_1	WNT11	25.4921321868896	24.756113688151	-0.736018498738606	0.600394015231942	0.787128675533016	0.76276475993633	-0.390689902835421
A1	Ct_1	FRZB	29.2123851776123	29.8482055664062	0.635820388793945	1.55382107946127	0.787128675533016	1.97403693672967	0.981148984697131
A1	Ct_1	WNT8A	29.3786735534668	29.5841369628906	0.205463409423828	1.15305666173016	0.787128675533016	1.46488966489418	0.550792005327013
A1	Ct_1	WNT3	22.6486759185791	23.4310220082601	0.782346089680988	1.7199255178024	0.787128675533016	2.18506271117327	1.12767468558417
A1	Ct_1	RSPO4	28.2068176269531	27.9114570617676	-0.295360565185547	0.814868651113983	0.787128675533016	1.03524198322743	0.0499680307176383
A1	Ct_1	NKD1	22.9739055633545	23.0245431264242	0.0506375630696603	1.03572253444591	0.787128675533016	1.31582365963806	0.395966158972845
A1	Ct_1	RSPO3	29.1957664489746	29.7627563476562	0.566989898681641	1.48142942545909	0.787128675533016	1.88206766124474	0.912318494584826
A1	Ct_1	WNT16	32.5491485595703	31.3745028177897	-1.1746457417806	0.442992524378287	0.787128675533016	0.562795560812605	-0.829317145877413
A1	Ct_1	RSPO2	30.8250465393066	30.4195607503255	-0.405485788981121	0.75498202996337	0.787128675533016	0.959159605577987	-0.0601571930779357
A1	Ct_1	WNT6	29.2728099822998	30.2875398000081	1.01472981770833	2.02052446161065	0.787128675533016	2.5669557270829	1.36005841361152
A1	Ct_1	WNT9A	28.7956504821777	29.9984906514486	1.20284016927083	2.30192394707738	0.787128675533016	2.92445697715002	1.54816876517402
A1	Ct_1	WNT1	33.0223007202148	33.8957125345866	0.873411814371742	1.83199023610279	0.787128675533016	2.32743424683674	1.21874041027493
A1	Ct_1	DKK1	23.5847434997559	24.4432989756266	0.858555475870769	1.81322188068652	0.787128675533016	2.30359017152904	1.20388407177395
A1	Ct_1	FN1	23.4856204986572	23.123769124349	-0.361851374308269	0.778165338614122	0.787128675533016	0.988612615449661	-0.0165227784050843
A1	Ct_1	SFRP4	28.9190158843994	28.1562690734863	-0.762746810913086	0.589373128223954	0.787128675533016	0.748763380809182	-0.417418215009901
A1	Ct_1	GAPDH	16.4530143737793	15.9466676712036	-0.506346702575684	0.70400291002376	0.787128675533016	0.894393676544733	-0.161018106672499
A1	Ct_1	18S	5.29558134078979	5.29883702596029	0.00325568517049124	1.00225921719065	0.787128675533016	1.27331051242918	0.348584281073676
A1	Ct_1	WNT10A	32.6555595397949	33.4943046569824	0.8387451171875	1.78849380012184	0.787128675533016	2.27217462114531	1.18407371309069
A1	Ct_1	WNT2B	24.6325969696045	25.0285968780518	0.395999908447266	1.31585444152551	0.787128675533016	1.67171452702376	0.741328504350451
A1	Ct_1	WNT8B	30.7870674133301	32.8951695760091	2.10810216267904	4.31123786438459	0.787128675533016	5.47717037683219	2.45343075858222
A1	Ct_1	VIM	18.7307949066162	17.9749304453532	-0.75586446126302	0.592191438688502	0.787128675533016	0.752343876034615	-0.410535865359835
A1	Ct_1	WNT9B	30.8030738830566	32.496592203776	1.6935183207194	3.23444531390189	0.787128675533016	4.1091697132132	2.03884691662258
A1	Ct_2	WNT7A	29.1749992370605	32.7955716451009	3.62057240804037	12.299880620075	0.820888767369103	14.9836142349655	3.90531375673082
A1	Ct_2	WNT3	22.9183006286621	23.4310220082601	0.512721379597981	1.42673894022851	0.820888767369103	1.73804173834796	0.797462728288438
A1	Ct_2	FRZB	29.2584972381592	29.8482055664062	0.58970832824707	1.50494246024886	0.820888767369103	1.83330862849068	0.874449676937528
A1	Ct_2	SP5	28.0988254547119	28.5961106618245	0.497285207112629	1.4115548668235	0.820888767369103	1.71954462399023	0.782026555803086
A1	Ct_2	CDH1	23.3742504119873	23.800802230835	0.426551818847656	1.34401740289131	0.820888767369103	1.63727103636562	0.711293167538114
A1	Ct_2	WNT3A	25.9043731689453	25.8178526560466	-0.0865205128987618	0.941791421744468	0.820888767369103	1.14728262729535	0.198220835791695
A1	Ct_2	WNT5A	23.377613067627	22.8121859232585	-0.565427144368488	0.675755313371848	0.820888767369103	0.823199610268273	-0.280685795678031
A1	Ct_2	SFRP1	23.8641510009766	23.9250939687093	0.0609429677327462	1.04314735526882	0.820888767369103	1.27075359870259	0.345684316423203
A1	Ct_2	DKK3	25.6529598236084	26.4571018218994	0.804141998291016	1.74610703564355	0.820888767369103	2.12709334693385	1.08888334698147
A1	Ct_2	WNT8B	30.7160129547119	32.8951695760091	2.1791566212972	4.5288872450492	0.820888767369103	5.51705349747202	2.46389796998766
A1	Ct_2	SNAI1	27.2988986968994	28.000425974528	0.701527277628582	1.62622544987552	0.820888767369103	1.98105457708657	0.986268626319039
A1	Ct_2	RSPO4	28.3904151916504	27.9114570617676	-0.478958129882812	0.717495590268471	0.820888767369103	0.874047275086976	-0.194216781192355
A1	Ct_2	GAPDH	16.170337677002	15.9466676712036	-0.22367000579834	0.856384146788227	0.820888767369103	1.04324018165443	0.0610713428921174
A1	Ct_2	WNT2B	24.7682151794434	25.0285968780518	0.260381698608398	1.19779556744341	0.820888767369103	1.4591447892292	0.545123047298856
A1	Ct_2	WNT1	32.1715927124023	33.8957125345866	1.72411982218424	3.30378504226311	0.820888767369103	4.02464398782254	2.0088611708747
A1	Ct_2	RSPO2	30.5927486419678	30.4195607503255	-0.173187891642254	0.886880793324885	0.820888767369103	1.08039094768866	0.111553457048204
A1	Ct_2	FN1	23.6965084075928	23.123769124349	-0.572739283243816	0.672338987895363	0.820888767369103	0.81903787044153	-0.287997934553359
A1	Ct_2	WNT10B	24.3725833892822	23.9404589335124	-0.432124455769856	0.741169564286849	0.820888767369103	0.902886717115464	-0.147383107079398
A1	Ct_2	WNT16	31.7647514343262	31.3745028177897	-0.390248616536457	0.762998107325923	0.820888767369103	0.929478070179087	-0.105507267846
A1	Ct_2	WNT9A	29.2180442810059	29.9984906514486	0.780446370442707	1.71766223607596	0.820888767369103	2.09244212413938	1.06518771913316
A1	Ct_2	CDH2	21.8936214447021	21.2601636250814	-0.633457819620769	0.644629528466066	0.820888767369103	0.785282433004978	-0.348716470930312
A1	Ct_2	WIF1	28.9597454071045	29.3874422709147	0.427696863810223	1.34508455235768	0.820888767369103	1.63857102914028	0.71243821250068
A1	Ct_2	SFRP2	NA	35.5369205474854	NA	NA	0.820888767369103	NA	NA
A1	Ct_2	WNT4	28.3668556213379	30.0403912862142	1.6735356648763	3.18995409903351	0.820888767369103	3.88597606135739	1.95827701356676
A1	Ct_2	18S	5.38032007217407	5.29883702596029	-0.0814830462137861	0.9450856281953	0.820888767369103	1.15129560272123	0.203258302476671
A1	Ct_2	MYC	20.9649353027344	19.5865516662598	-1.37838363647461	0.384649506773181	0.820888767369103	0.468576891368557	-1.09364228778415
A1	Ct_2	RSPO3	29.4831466674805	29.7627563476562	0.279609680175781	1.21386642951283	0.820888767369103	1.47872218230394	0.564351028866239
A1	Ct_2	WNT10A	32.5285720825195	33.4943046569824	0.965732574462891	1.95305499582728	0.820888767369103	2.37919566384943	1.25047392315335
A1	Ct_2	HPRT1	20.7931900024414	20.2441190083822	-0.549070994059246	0.683460092528768	0.820888767369103	0.832585509385412	-0.264329645368789
A1	Ct_2	WNT9B	30.6021900177002	32.496592203776	1.89440218607584	3.71767894532495	0.820888767369103	4.52884616418845	2.1791435347663
A1	Ct_2	LGR5	25.9358100891113	24.7612838745117	-1.17452621459961	0.443029227797675	0.820888767369103	0.539694591287387	-0.889784865909152
A1	Ct_2	DKK2	26.7898807525635	27.7063026428223	0.916421890258789	1.88742836562916	0.820888767369103	2.29924983829203	1.20116323894925
A1	Ct_2	WNT7B	28.9169464111328	28.9364134470622	0.0194670359293632	1.01358496948114	0.820888767369103	1.23474094149152	0.30420838461982
A1	Ct_2	WNT6	29.4976844787598	30.2875398000081	0.789855321248371	1.72890107337923	0.820888767369103	2.10613318406128	1.07459666993883
A1	Ct_2	SFRP5	27.589262008667	27.2887452443441	-0.300516764322918	0.811961504738773	0.820888767369103	0.989124881487974	-0.0157754156324604
A1	Ct_2	DKK4	35.3950462341309	35.2397766113281	-0.155269622802734	0.897964538148249	0.820888767369103	1.09389307521672	0.129471725887723
A1	Ct_2	WNT5B	25.8111991882324	25.8241392771403	0.0129400889078788	1.00900973162109	0.820888767369103	1.22916742405296	0.297681437598336
A1	Ct_2	WNT2	29.9639453887939	29.796843846639	-0.167101542154949	0.890630212587948	0.820888767369103	1.084958459649	0.117639806535508
A1	Ct_2	WNT11	25.5202789306641	24.756113688151	-0.76416524251302	0.588793952017398	0.820888767369103	0.717263989254532	-0.479423893822563
A1	Ct_2	DKK1	23.8143119812012	24.4432989756266	0.628986994425457	1.54647873368637	0.820888767369103	1.88390777795966	0.913728343115914
A1	Ct_2	VIM	18.7948722839355	17.9749304453532	-0.819941838582356	0.566464778888098	0.820888767369103	0.690062772698891	-0.535200489891898
A1	Ct_2	WNT8A	29.8736972808838	29.5841369628906	-0.289560317993164	0.818151363929372	0.820888767369103	0.996665317460118	-0.00481896930270685
A1	Ct_2	RSPO1	28.3063831329346	29.9799620310466	1.67357889811198	3.19004969380571	0.820888767369103	3.88609251412907	1.95832024680244
A1	Ct_2	TWIST1	22.9423904418945	21.9873364766439	-0.955053965250652	0.515822294512583	0.820888767369103	0.628370511349255	-0.670312616560195
A1	Ct_2	SFRP4	29.3814640045166	28.1562690734863	-1.22519493103027	0.427739714502711	0.820888767369103	0.521069030915833	-0.940453582339816
A1	Ct_2	AXIN2	22.0575752258301	21.8264567057292	-0.23111852010091	0.851974100931022	0.820888767369103	1.03786789976618	0.0536228285895472
A1	Ct_2	LEF1	21.5276203155518	20.7408485412598	-0.786771774291992	0.57963966422031	0.820888767369103	0.706112310536322	-0.502030425601535
A1	Ct_2	NKD1	23.074104309082	23.0245431264242	-0.0495611826578788	0.966230177638669	0.820888767369103	1.17705372036625	0.235180166032579
A1	Ct_3	LEF1	21.5116443634033	20.7408485412598	-0.770795822143555	0.586094083112154	0.866015234393453	0.676771100363665	-0.563260131412082
A1	Ct_3	WNT10A	32.9324150085449	33.4943046569824	0.5618896484375	1.47620148689797	0.866015234393453	1.70459066800584	0.769425339168973
A1	Ct_3	WNT16	31.5416622161865	31.3745028177897	-0.167159398396809	0.890594496457844	0.866015234393453	1.02838202041747	0.0403762923346643
A1	Ct_3	WNT9B	30.8413372039795	32.496592203776	1.65525499979655	3.14978858973909	0.866015234393453	3.63710528942966	1.86279069052802
A1	Ct_3	NKD1	23.0574474334717	23.0245431264242	-0.0329043070475272	0.977450597874812	0.866015234393453	1.1286759851972	0.174631383683946
A1	Ct_3	WNT2B	24.7253170013428	25.0285968780518	0.303279876708984	1.23394652697571	0.866015234393453	1.42485545053945	0.510815567440457
A1	Ct_3	CDH1	23.4579620361328	23.800802230835	0.342840194702148	1.268250909178	0.866015234393453	1.46446720428223	0.550375885433621
A1	Ct_3	WNT8A	29.8815803527832	29.5841369628906	-0.297443389892578	0.813693070722468	0.866015234393453	0.939582859985563	-0.0899076991611052
A1	Ct_3	HPRT1	20.7247180938721	20.2441190083822	-0.48059908548991	0.716679957689666	0.866015234393453	0.827560450702255	-0.273063394758437
A1	Ct_3	WNT8B	31.3234996795654	32.8951695760091	1.57166989644369	2.97248575554091	0.866015234393453	3.43237120721416	1.77920558717516
A1	Ct_3	SFRP2	NA	35.5369205474854	NA	NA	0.866015234393453	NA	NA
A1	Ct_3	18S	5.52306604385376	5.29883702596029	-0.224229017893474	0.856052381344988	0.866015234393453	0.988495753131361	-0.0166933271620007
A1	Ct_3	AXIN2	21.6952171325684	21.8264567057292	0.131239573160808	1.09523432971587	0.866015234393453	1.2646825208369	0.338775263892281
A1	Ct_3	FN1	23.4937477111816	23.123769124349	-0.369978586832683	0.773793981704992	0.866015234393453	0.89351081941064	-0.162442896101211
A1	Ct_3	SNAI1	27.263599395752	28.000425974528	0.736826578776043	1.66650607752758	0.866015234393453	1.92433806166791	0.944362269507516
A1	Ct_3	CDH2	21.8706226348877	21.2601636250814	-0.610459009806316	0.654988276818117	0.866015234393453	0.756324197087437	-0.402923319074843
A1	Ct_3	MYC	20.8397026062012	19.5865516662598	-1.25315093994141	0.419530923423731	0.866015234393453	0.48443827170958	-1.04561524920993
A1	Ct_3	GAPDH	15.8644466400146	15.9466676712036	0.0822210311889648	1.05864657467101	0.866015234393453	1.22243412428243	0.289756721920438
A1	Ct_3	TWIST1	22.6585102081299	21.9873364766439	-0.671173731486004	0.627995561857111	0.866015234393453	0.725155328586052	-0.463638040754531
A1	Ct_3	WNT5B	25.8271064758301	25.8241392771403	-0.00296719868977746	0.997945408163338	0.866015234393453	1.15234163156759	0.204568492041695
A1	Ct_3	SFRP5	27.6779556274414	27.2887452443441	-0.389210383097332	0.763547395454742	0.866015234393453	0.881678941813906	-0.181674692365859
A1	Ct_3	SFRP1	23.8244934082031	23.9250939687093	0.100600560506184	1.07221970986154	0.866015234393453	1.23810721483728	0.308136251237657
A1	Ct_3	WNT10B	24.5412120819092	23.9404589335124	-0.600753148396809	0.659409625543555	0.866015234393453	0.761429590791665	-0.393217457665336
A1	Ct_3	DKK4	35.1894149780273	35.2397766113281	0.0503616333007812	1.03552446115709	0.866015234393453	1.19573469383868	0.257897324032254
A1	Ct_3	WNT6	29.2185974121094	30.2875398000081	1.06894238789876	2.09789487684477	0.866015234393453	2.42246878984076	1.27647807863023
A1	Ct_3	WNT3A	26.1930561065674	25.8178526560466	-0.375203450520832	0.770996678195236	0.866015234393453	0.890280733612305	-0.167667759789359
A1	Ct_3	RSPO4	28.3080615997314	27.9114570617676	-0.396604537963867	0.759644044979184	0.866015234393453	0.877171687991413	-0.189068847232394
A1	Ct_3	LGR5	25.4337348937988	24.7612838745117	-0.672451019287109	0.627439813019272	0.866015234393453	0.724513597568203	-0.464915328555637
A1	Ct_3	WNT4	28.2679500579834	30.0403912862142	1.77244122823079	3.4163155304399	0.866015234393453	3.94486770528078	1.97997691896227
A1	Ct_3	DKK2	26.7696838378906	27.7063026428223	0.936618804931641	1.91403711447933	0.866015234393453	2.21016563966095	1.14415449566311
A1	Ct_3	WNT9A	29.2556571960449	29.9984906514486	0.742833455403645	1.67345929021354	0.866015234393453	1.93236703438089	0.950369146135117
A1	Ct_3	SFRP4	28.9573364257812	28.1562690734863	-0.801067352294922	0.573924412610249	0.866015234393453	0.662718610270429	-0.593531661563449
A1	Ct_3	FRZB	29.61474609375	29.8482055664062	0.23345947265625	1.1756506925935	0.866015234393453	1.35754042873959	0.440995163387723
A1	Ct_3	WNT7B	28.8091297149658	28.9364134470622	0.127283732096355	1.09223533247457	0.866015234393453	1.26121953644332	0.334819422827828
A1	Ct_3	WNT7A	28.9307842254639	32.7955716451009	3.86478741963705	14.568570508031	0.866015234393453	16.8225337493453	4.07232311036852
A1	Ct_3	DKK3	25.6099529266357	26.4571018218994	0.847148895263672	1.79894227694934	0.866015234393453	2.07726400818953	1.05468458599514
A1	Ct_3	WNT5A	23.3001728057861	22.8121859232585	-0.487986882527668	0.713019341666139	0.866015234393453	0.823333485773526	-0.280451191796195
A1	Ct_3	RSPO1	28.5935497283936	29.9799620310466	1.386412302653	2.6142775260563	0.866015234393453	3.01874311470665	1.59394799338447
A1	Ct_3	DKK1	24.0012760162354	24.4432989756266	0.442022959391277	1.35850790399412	0.866015234393453	1.56868822861482	0.64955865012275
A1	Ct_3	RSPO3	29.31321144104	29.7627563476562	0.449544906616211	1.36560941182686	0.866015234393453	1.57688843982441	0.657080597347684
A1	Ct_3	SP5	28.1136512756348	28.5961106618245	0.482459386189777	1.39712333679142	0.866015234393453	1.61327801325568	0.689995076921251
A1	Ct_3	WNT1	32.7717361450195	33.8957125345866	1.12397638956705	2.17946855603118	0.866015234393453	2.51666306720072	1.33151208029853
A1	Ct_3	WNT11	25.3380184173584	24.756113688151	-0.581904729207356	0.668081155600746	0.866015234393453	0.771442728797562	-0.374369038475883
A1	Ct_3	WNT3	22.8768177032471	23.4310220082601	0.55420430501302	1.46835856062373	0.866015234393453	1.69553433046954	0.761739995744493
A1	Ct_3	WIF1	29.0775947570801	29.3874422709147	0.309847513834637	1.23957667551726	0.866015234393453	1.43135666243268	0.51738320456611
A1	Ct_3	RSPO2	30.0864734649658	30.4195607503255	0.333087285359699	1.25970619188328	0.866015234393453	1.45460049876093	0.540622976091172
A1	Ct_3	WNT2	30.2251262664795	29.796843846639	-0.428282419840496	0.743146000816961	0.866015234393453	0.85812116381238	-0.220746729109023
A1	Ct_3	VIM	18.722562789917	17.9749304453532	-0.747632344563801	0.59558018259883	0.866015234393453	0.687724833173365	-0.540096653832328
A2	Ct_1	LGR5	25.9169082641602	24.7612838745117	-1.15562438964844	0.448871875376186	0.930372548334912	0.482464660183205	-1.05150482389662
A2	Ct_1	FRZB	29.8387584686279	29.8482055664062	0.00944709777832031	1.00656971571624	0.930372548334912	1.08189962990385	0.113566663530138
A2	Ct_1	SFRP5	27.7632865905762	27.2887452443441	-0.474541346232098	0.719695555339749	0.930372548334912	0.773556309918847	-0.370421780480279
A2	Ct_1	WNT6	28.9695644378662	30.2875398000081	1.31797536214193	2.49315981084642	0.930372548334912	2.67974352350403	1.42209492789374
A2	Ct_1	CDH2	22.3571186065674	21.2601636250814	-1.096954981486	0.467502186799563	0.930372548334912	0.502489231476415	-0.992835415734186
A2	Ct_1	VIM	18.6839084625244	17.9749304453532	-0.708978017171223	0.611753341986007	0.930372548334912	0.657535890413859	-0.604858451419405
A2	Ct_1	WNT2B	24.816614151001	25.0285968780518	0.211982727050781	1.15827893838995	0.930372548334912	1.24496250503406	0.316102292802599
A2	Ct_1	HPRT1	20.7304973602295	20.2441190083822	-0.486378351847332	0.713814764861373	0.930372548334912	0.767235411383201	-0.382258786095514
A2	Ct_1	RSPO3	30.19313621521	29.7627563476562	-0.430379867553711	0.74206637045338	0.930372548334912	0.797601317645771	-0.326260301801893
A2	Ct_1	SP5	28.4203758239746	28.5961106618245	0.175734837849934	1.12953959018378	0.930372548334912	1.21407235435452	0.279854403601752
A2	Ct_1	WNT5A	23.3400211334229	22.8121859232585	-0.527835210164387	0.693594704932221	0.930372548334912	0.74550211759101	-0.423715644412569
A2	Ct_1	SFRP2	NA	35.5369205474854	NA	NA	0.930372548334912	NA	NA
A2	Ct_1	SFRP4	29.1295967102051	28.1562690734863	-0.97332763671875	0.509329916110879	0.930372548334912	0.547447274774419	-0.869208070966932
A2	Ct_1	WNT3A	25.8768100738525	25.8178526560466	-0.0589574178059884	0.959957594467747	0.930372548334912	1.03179913915752	0.0451621479458296
A2	Ct_1	WNT10A	32.0899200439453	33.4943046569824	1.40438461303711	2.6470484715229	0.930372548334912	2.84514894195914	1.50850417878893
A2	Ct_1	WNT1	33.2763252258301	33.8957125345866	0.619387308756508	1.53622263170589	0.930372548334912	1.65119084226557	0.723506874508326
A2	Ct_1	WNT3	23.1494045257568	23.4310220082601	0.281617482503254	1.21555694656022	0.930372548334912	1.30652709899459	0.385737048255072
A2	Ct_1	NKD1	23.1454563140869	23.0245431264242	-0.120913187662762	0.919605380569732	0.930372548334912	0.988427036261495	-0.0167936219109436
A2	Ct_1	WNT2	30.0584392547607	29.796843846639	-0.261595408121746	0.834164945677382	0.930372548334912	0.896592388898713	-0.157475842369928
A2	Ct_1	RSPO1	28.5789070129395	29.9799620310466	1.4010550181071	2.64094639430593	0.930372548334912	2.83859019597304	1.50517458385892
A2	Ct_1	WNT8A	30.4697761535645	29.5841369628906	-0.885639190673828	0.541247668114094	0.930372548334912	0.581753695423156	-0.78151962492201
A2	Ct_1	WNT5B	26.218433380127	25.8241392771403	-0.394294102986652	0.760861567913931	0.930372548334912	0.817803114758324	-0.290174537234834
A2	Ct_1	WNT10B	24.2708415985107	23.9404589335124	-0.330382664998371	0.795325501122405	0.930372548334912	0.854846268353252	-0.226263099246553
A2	Ct_1	LEF1	21.7344837188721	20.7408485412598	-0.993635177612305	0.502210752413719	0.930372548334912	0.539795325337711	-0.889515611860487
A2	Ct_1	WNT9B	31.9983749389648	32.496592203776	0.498217264811196	1.41246710095818	0.930372548334912	1.51817366439505	0.602336830563014
A2	Ct_1	WNT11	25.6149139404297	24.756113688151	-0.858800252278645	0.551410921611498	0.930372548334912	0.592677549008037	-0.754680686526827
A2	Ct_1	WIF1	29.4598941802979	29.3874422709147	-0.0724519093831368	0.951020332332629	0.930372548334912	1.02219302798075	0.031667656368681
A2	Ct_1	MYC	21.1775131225586	19.5865516662598	-1.59096145629883	0.331950158009529	0.930372548334912	0.356792726315518	-1.48684189054701
A2	Ct_1	RSPO2	30.4991436004639	30.4195607503255	-0.0795828501383475	0.946331235298529	0.930372548334912	1.01715300713911	0.0245367156134704
A2	Ct_1	DKK3	25.7785778045654	26.4571018218994	0.678524017333984	1.60050148707242	0.930372548334912	1.72028021456226	0.782643583085802
A2	Ct_1	DKK2	26.8784160614014	27.7063026428223	0.827886581420898	1.77508311953017	0.930372548334912	1.90792723055623	0.932006147172716
A2	Ct_1	RSPO4	28.5117053985596	27.9114570617676	-0.600248336791992	0.659640399107652	0.930372548334912	0.70900673100062	-0.496128771040174
A2	Ct_1	AXIN2	21.4837493896484	21.8264567057292	0.34270731608073	1.26813410301522	0.930372548334912	1.36303903773258	0.446826881832548
A2	Ct_1	WNT7B	27.3142948150635	28.9364134470622	1.6221186319987	3.07826755411793	0.930372548334912	3.3086397052741	1.72623819775052
A2	Ct_1	DKK4	34.6390724182129	35.2397766113281	0.600704193115234	1.51645658271374	0.930372548334912	1.62994553679356	0.704823758867052
A2	Ct_1	WNT8B	31.4579696655273	32.8951695760091	1.43719991048177	2.70794776535402	0.930372548334912	2.91060583225552	1.54131947623359
A2	Ct_1	FN1	23.6739864349365	23.123769124349	-0.550217310587566	0.682917254018386	0.930372548334912	0.734025584955836	-0.446097744835748
A2	Ct_1	CDH1	23.4512767791748	23.800802230835	0.349525451660156	1.2741414526858	0.930372548334912	1.36949596692866	0.453645017411974
A2	Ct_1	SNAI1	25.3405132293701	28.000425974528	2.65991274515788	6.31994825004769	0.930372548334912	6.79292210562156	2.7640323109097
A2	Ct_1	TWIST1	23.2388591766357	21.9873364766439	-1.25152269999186	0.420004677481455	0.930372548334912	0.451437091768386	-1.14740313424005
A2	Ct_1	WNT9A	29.2120590209961	29.9984906514486	0.786431630452473	1.72480304534191	0.930372548334912	1.85388428369774	0.890551196204291
A2	Ct_1	DKK1	23.5214900970459	24.4432989756266	0.92180887858073	1.89448915160656	0.930372548334912	2.03626940089443	1.02592844433255
A2	Ct_1	SFRP1	23.8096733093262	23.9250939687093	0.115420659383137	1.08329086420174	0.930372548334912	1.16436245473978	0.219540225134955
A2	Ct_1	GAPDH	15.8300371170044	15.9466676712036	0.116630554199219	1.08419973108182	0.930372548334912	1.16533933962499	0.220750119951037
A2	Ct_1	WNT4	28.0647087097168	30.0403912862142	1.97568257649739	3.93314282607014	0.930372548334912	4.22749234498512	2.07980214224921
A2	Ct_1	WNT7A	28.0251045227051	32.7955716451009	4.77046712239584	27.293152207667	0.930372548334912	29.3357239059918	4.87458668814765
A2	Ct_1	18S	5.24144792556763	5.29883702596029	0.0573891003926592	1.04058087733796	0.930372548334912	1.11845612727964	0.161508666144477
A2	Ct_1	WNT16	32.0658912658691	31.3745028177897	-0.691388448079426	0.619257590289564	0.930372548334912	0.665601743514305	-0.587268882327608
A2	Ct_2	CDH2	22.3711948394775	21.2601636250814	-1.11103121439616	0.462962994408928	0.852470349792787	0.5430839847057	-0.880752775404189
A2	Ct_2	WNT7B	27.6496200561523	28.9364134470622	1.28679339090983	2.43985158313802	0.852470349792787	2.86209553649706	1.5170718299018
A2	Ct_2	DKK4	34.9268341064453	35.2397766113281	0.312942504882812	1.24223877437983	0.852470349792787	1.4572222654803	0.543220943874783
A2	Ct_2	WNT6	29.0799808502197	30.2875398000081	1.20755894978841	2.30946542823833	0.852470349792787	2.70914458057069	1.43783738878038
A2	Ct_2	DKK1	24.2102603912354	24.4432989756266	0.233038584391277	1.17530776120829	0.852470349792787	1.37870808233269	0.463317023383248
A2	Ct_2	GAPDH	15.9247245788574	15.9466676712036	0.0219430923461914	1.01532605015787	0.852470349792787	1.19103972402637	0.252221531338162
A2	Ct_2	RSPO4	28.9258079528809	27.9114570617676	-1.01435089111328	0.495051015417886	0.852470349792787	0.580725201220452	-0.78407245212131
A2	Ct_2	18S	5.40986347198486	5.29883702596029	-0.111026446024577	0.925929049178047	0.852470349792787	1.08617155940159	0.119251992967394
A2	Ct_2	VIM	18.7299346923828	17.9749304453532	-0.755004247029621	0.592544641125468	0.852470349792787	0.695091203194927	-0.52472580803765
A2	Ct_2	MYC	21.4231147766113	19.5865516662598	-1.83656311035156	0.27998799776389	0.852470349792787	0.328443092281095	-1.60628467135959
A2	Ct_2	WNT5B	26.3932609558105	25.8241392771403	-0.569121678670246	0.674027015205496	0.852470349792787	0.790675025083669	-0.338843239678275
A2	Ct_2	SFRP5	27.7797298431396	27.2887452443441	-0.490984598795574	0.711539326473539	0.852470349792787	0.83467926672933	-0.260706159803603
A2	Ct_2	WNT1	33.378734588623	33.8957125345866	0.516977945963539	1.43095464529108	0.852470349792787	1.67859755549141	0.74725638495551
A2	Ct_2	RSPO1	28.584659576416	29.9799620310466	1.39530245463054	2.63043692206812	0.852470349792787	3.08566382714368	1.62558089362251
A2	Ct_2	WNT8A	30.4503383636475	29.5841369628906	-0.866201400756836	0.548589380165172	0.852470349792787	0.643528986431633	-0.635922961764865
A2	Ct_2	SP5	28.2331657409668	28.5961106618245	0.362944920857746	1.28604838379967	0.852470349792787	1.50861362405423	0.593223359849717
A2	Ct_2	LEF1	21.7596416473389	20.7408485412598	-1.0187931060791	0.49352904385074	0.852470349792787	0.578939835233804	-0.788514667087131
A2	Ct_2	CDH1	23.7418384552002	23.800802230835	0.0589637756347656	1.04171727239187	0.852470349792787	1.2219982462089	0.289242214626737
A2	Ct_2	SFRP1	23.8098926544189	23.9250939687093	0.115201314290363	1.08312617487654	0.852470349792787	1.27057342831903	0.345479753282334
A2	Ct_2	RSPO3	30.278772354126	29.7627563476562	-0.516016006469727	0.699300282701888	0.852470349792787	0.820322117797844	-0.285737567477756
A2	Ct_2	RSPO2	31.1088695526123	30.4195607503255	-0.689308802286785	0.620150894182874	0.852470349792787	0.727475031047844	-0.459030363294814
A2	Ct_2	HPRT1	20.8458709716797	20.2441190083822	-0.601751963297527	0.658953257287614	0.852470349792787	0.772992582613329	-0.371473524305556
A2	Ct_2	WNT10A	32.2490692138672	33.4943046569824	1.24523544311523	2.37057237998116	0.852470349792787	2.78082678248855	1.47551388210721
A2	Ct_2	WNT10B	24.4441394805908	23.9404589335124	-0.503680547078449	0.705305137182474	0.852470349792787	0.827366180365001	-0.273402108086479
A2	Ct_2	TWIST1	23.4935722351074	21.9873364766439	-1.50623575846354	0.352028525175296	0.852470349792787	0.412951048984713	-1.27595731947157
A2	Ct_2	FRZB	29.9179420471191	29.8482055664062	-0.0697364807128906	0.95281202055559	0.852470349792787	1.11770693348712	0.16054195827908
A2	Ct_2	WNT3	23.2748241424561	23.4310220082601	0.156197865804035	1.11434647309648	0.852470349792787	1.30719675278718	0.386476304796006
A2	Ct_2	AXIN2	21.4110450744629	21.8264567057292	0.415411631266277	1.33367914954773	0.852470349792787	1.5644874333423	0.645690070258248
A2	Ct_2	WNT4	28.2278156280518	30.0403912862142	1.81257565816243	3.51268852917824	0.852470349792787	4.1205990683806	2.0428540971544
A2	Ct_2	WNT9B	31.7466907501221	32.496592203776	0.749901453653969	1.68167795600295	0.852470349792787	1.97271137513665	0.98017989264594
A2	Ct_2	DKK3	25.8024806976318	26.4571018218994	0.654621124267578	1.57420248707242	0.852470349792787	1.84663605890231	0.884899563259549
A2	Ct_2	WNT2	30.7462978363037	29.796843846639	-0.949453989664715	0.517828405038385	0.852470349792787	0.607444476120789	-0.719175550672744
A2	Ct_2	SFRP2	NA	35.5369205474854	NA	NA	0.852470349792787	NA	NA
A2	Ct_2	WNT7A	28.2228927612305	32.7955716451009	4.57267888387045	23.7965229617562	0.852470349792787	27.9147808103126	4.80295732286242
A2	Ct_2	WNT2B	24.8921566009521	25.0285968780518	0.136440277099609	1.09918961359886	0.852470349792787	1.28941682706741	0.36671871609158
A2	Ct_2	LGR5	26.1850891113281	24.7612838745117	-1.42380523681641	0.372727911404325	0.852470349792787	0.437232698468546	-1.19352679782444
A2	Ct_2	NKD1	23.1523742675781	23.0245431264242	-0.127831141153973	0.915206281293551	0.852470349792787	1.07359309507482	0.102447297837998
A2	Ct_2	WNT5A	23.6330699920654	22.8121859232585	-0.820884068806965	0.56609493913357	0.852470349792787	0.664064080669987	-0.590605629814994
A2	Ct_2	FN1	23.8691940307617	23.123769124349	-0.745424906412762	0.596492165170097	0.852470349792787	0.699721890990212	-0.515146467420791
A2	Ct_2	WNT16	31.8844890594482	31.3745028177897	-0.509986241658527	0.702229134684254	0.852470349792787	0.823757840791703	-0.279707802666557
A2	Ct_2	WIF1	29.5600242614746	29.3874422709147	-0.172581990559895	0.887253342528597	0.852470349792787	1.04080258362565	0.0576964484320762
A2	Ct_2	WNT8B	31.6038360595703	32.8951695760091	1.2913335164388	2.44754182974679	0.852470349792787	2.8711166673911	1.52161195543078
A2	Ct_2	WNT3A	25.8563899993896	25.8178526560466	-0.0385373433430978	0.973641560389706	0.852470349792787	1.14214126113169	0.191741095648873
A2	Ct_2	DKK2	27.2176837921143	27.7063026428223	0.488618850708008	1.40310098823017	0.852470349792787	1.64592350756977	0.718897289699979
A2	Ct_2	SNAI1	25.4816188812256	28.000425974528	2.51880709330241	5.73108023185288	0.852470349792787	6.72290858356065	2.74908553229438
A2	Ct_2	WNT9A	29.1656017303467	29.9984906514486	0.832888921101887	1.78124865043033	0.852470349792787	2.08951390610043	1.06316736009386
A2	Ct_2	SFRP4	29.8383598327637	28.1562690734863	-1.68209075927734	0.311630693409405	0.852470349792787	0.365561914833935	-1.45181232028537
A2	Ct_2	WNT11	25.6292629241943	24.756113688151	-0.873149236043293	0.545953795103041	0.852470349792787	0.640437283520475	-0.642870797051322
A2	Ct_3	RSPO3	29.970703125	29.7627563476562	-0.20794677734375	0.865768504112533	0.772347460336987	1.12095727450801	0.164731290605334
A2	Ct_3	HPRT1	20.7785663604736	20.2441190083822	-0.534447352091473	0.690423103899714	0.772347460336987	0.893928107950884	-0.161769284142389
A2	Ct_3	SFRP5	27.4208564758301	27.2887452443441	-0.132111231486004	0.912495132647338	0.772347460336987	1.18145676590845	0.24056683646308
A2	Ct_3	SFRP2	NA	35.5369205474854	NA	NA	0.772347460336987	NA	NA
A2	Ct_3	WNT10B	24.3662776947021	23.9404589335124	-0.425818761189777	0.744416139113706	0.772347460336987	0.963835808806708	-0.0531406932406939
A2	Ct_3	TWIST1	23.2920722961426	21.9873364766439	-1.3047358194987	0.404795225957736	0.772347460336987	0.524110257035244	-0.932057751549615
A2	Ct_3	LEF1	21.6187610626221	20.7408485412598	-0.877912521362305	0.544154214936661	0.772347460336987	0.704545872008484	-0.505234453413221
A2	Ct_3	DKK1	23.7766227722168	24.4432989756266	0.666676203409832	1.58741154530583	0.772347460336987	2.05530752261841	1.03935427135892
A2	Ct_3	CDH2	22.3158283233643	21.2601636250814	-1.05566469828288	0.481075522757581	0.772347460336987	0.622874480027008	-0.682986630333795
A2	Ct_3	WNT8B	31.3261756896973	32.8951695760091	1.56899388631185	2.96697729453834	0.772347460336987	3.84150585960858	1.94167195426093
A2	Ct_3	SP5	28.2907886505127	28.5961106618245	0.305322011311848	1.23569441486572	0.772347460336987	1.59992034456431	0.678000079260931
A2	Ct_3	18S	5.69134092330933	5.29883702596029	-0.39250389734904	0.761806288785024	0.772347460336987	0.98635177547245	-0.0198258293999564
A2	Ct_3	SFRP4	29.3140354156494	28.1562690734863	-1.15776634216309	0.448205935013054	0.772347460336987	0.580316448269921	-0.785088274214002
A2	Ct_3	DKK4	36.8132820129395	35.2397766113281	-1.57350540161133	0.335991024315409	0.772347460336987	0.435025738504806	-1.20082733366224
A2	Ct_3	WNT10A	33.0065307617188	33.4943046569824	0.487773895263672	1.40227946276895	0.772347460336987	1.81560700951501	0.860451963212756
A2	Ct_3	WNT3A	26.2339324951172	25.8178526560466	-0.416079839070637	0.749458324536539	0.772347460336987	0.970364198788896	-0.0434017711215533
A2	Ct_3	WNT6	29.3765659332275	30.2875398000081	0.910973866780598	1.88031434438106	0.772347460336987	2.4345446071133	1.28365193472968
A2	Ct_3	SNAI1	25.3929538726807	28.000425974528	2.60747210184733	6.09434892330354	0.772347460336987	7.89068293258125	2.98015016979642
A2	Ct_3	DKK2	26.7975330352783	27.7063026428223	0.908769607543945	1.87744365067116	0.772347460336987	2.43082776481457	1.28144767549303
A2	Ct_3	FN1	23.7432346343994	23.123769124349	-0.619465510050457	0.650912033077043	0.772347460336987	0.842770989099958	-0.246787442101373
A2	Ct_3	WIF1	28.8849258422852	29.3874422709147	0.502516428629558	1.41668246460176	0.772347460336987	1.8342553544277	0.875194496578642
A2	Ct_3	WNT7A	28.4207611083984	32.7955716451009	4.37481053670248	20.7467081143414	0.772347460336987	26.8618842940058	4.74748860465156
A2	Ct_3	RSPO1	28.839750289917	29.9799620310466	1.14021174112956	2.2041337037968	0.772347460336987	2.85381103322992	1.51288980907864
A2	Ct_3	CDH1	23.6850547790527	23.800802230835	0.115747451782227	1.08353627387453	0.772347460336987	1.40291297572438	0.48842551973131
A2	Ct_3	WNT8A	30.2845859527588	29.5841369628906	-0.700448989868164	0.615380660522567	0.772347460336987	0.796766600687814	-0.327770921919081
A2	Ct_3	WNT7B	27.6632289886475	28.9364134470622	1.27318445841471	2.41694468991194	0.772347460336987	3.12934891875917	1.6458625263638
A2	Ct_3	GAPDH	16.1377506256104	15.9466676712036	-0.191082954406738	0.875947946950981	0.772347460336987	1.1341371493198	0.181595113542345
A2	Ct_3	DKK3	25.7235260009766	26.4571018218994	0.733575820922852	1.66275524401787	0.772347460336987	2.15285908144552	1.10625388887194
A2	Ct_3	SFRP1	23.8163623809814	23.9250939687093	0.108731587727863	1.07827979992677	0.772347460336987	1.39610713480731	0.481409655676947
A2	Ct_3	NKD1	23.1823043823242	23.0245431264242	-0.157761255900066	0.896415030357608	0.772347460336987	1.16063698839184	0.214916812049017
A2	Ct_3	AXIN2	21.7230968475342	21.8264567057292	0.103359858194988	1.07427239900986	0.772347460336987	1.39091853625199	0.476037926144072
A2	Ct_3	LGR5	25.9716091156006	24.7612838745117	-1.21032524108887	0.432171176025339	0.772347460336987	0.559555379177108	-0.837647173139784
A2	Ct_3	WNT5A	23.5349082946777	22.8121859232585	-0.72272237141927	0.605952927042955	0.772347460336987	0.784560004610579	-0.350044303470186
A2	Ct_3	RSPO4	28.475154876709	27.9114570617676	-0.563697814941406	0.676565813294879	0.772347460336987	0.875986324859129	-0.191019746992323
A2	Ct_3	WNT2	30.6468601226807	29.796843846639	-0.850016276041668	0.554778477158492	0.772347460336987	0.718301678517119	-0.477338208092584
A2	Ct_3	VIM	18.7389125823975	17.9749304453532	-0.76398213704427	0.588868685922676	0.772347460336987	0.762440114279321	-0.391304069095186
A2	Ct_3	WNT2B	24.7855758666992	25.0285968780518	0.243021011352539	1.18346825761116	0.772347460336987	1.5323003160971	0.615699079301623
A2	Ct_3	WNT1	33.1348342895508	33.8957125345866	0.760878245035805	1.69452185619338	0.772347460336987	2.19398903112083	1.13355631298489
A2	Ct_3	WNT9B	32.0237083435059	32.496592203776	0.47288386027018	1.38788098742542	0.772347460336987	1.79696452529263	0.845561928219263
A2	Ct_3	WNT9A	29.586030960083	29.9984906514486	0.412459691365559	1.33095306012022	0.772347460336987	1.72325686102406	0.785137759314642
A2	Ct_3	WNT5B	26.3790035247803	25.8241392771403	-0.554864247639973	0.680721108618549	0.772347460336987	0.881366410296138	-0.182186179690889
A2	Ct_3	MYC	21.4273643493652	19.5865516662598	-1.84081268310547	0.279164484350494	0.772347460336987	0.361449345905391	-1.46813461515638
A2	Ct_3	WNT4	28.3800411224365	30.0403912862142	1.66035016377767	3.16093236016399	0.772347460336987	4.09262996577321	2.03302823172675
A2	Ct_3	RSPO2	31.372802734375	30.4195607503255	-0.95324198404948	0.51647055867971	0.772347460336987	0.66870234603266	-0.580563916100397
A2	Ct_3	WNT3	23.2125473022461	23.4310220082601	0.218474706013996	1.16350281885798	0.772347460336987	1.50644998347029	0.59115277396308
A2	Ct_3	WNT16	32.332763671875	31.3745028177897	-0.958260854085285	0.514676974418851	0.772347460336987	0.666380095552188	-0.585582786136202
A2	Ct_3	FRZB	30.0131664276123	29.8482055664062	-0.164960861206055	0.891952716827773	0.772347460336987	1.15485938988988	0.207717206743029
A2	Ct_3	WNT11	25.5239410400391	24.756113688151	-0.76782735188802	0.587301264068101	0.772347460336987	0.760410688489676	-0.395149283938936
A3	Ct_1	WNT9A	29.6142292022705	29.9984906514486	0.384261449178059	1.30519145665683	0.766611478922618	1.70254619522672	0.767693943447536
A3	Ct_1	NKD1	23.4500064849854	23.0245431264242	-0.425463358561199	0.744599545887407	0.766611478922618	0.971286716100122	-0.0420308642917216
A3	Ct_1	SFRP1	24.1806621551514	23.9250939687093	-0.255568186442058	0.837657169451453	0.766611478922618	1.09267496310997	0.127864307827419
A3	Ct_1	SFRP2	34.787052154541	35.5369205474854	0.749868392944336	1.68163941921729	0.766611478922618	2.19360062489624	1.13330088721381
A3	Ct_1	WNT10B	23.9391384124756	23.9404589335124	0.00132052103678504	1.00091573446253	0.766611478922618	1.3056362472803	0.384753015306263
A3	Ct_1	WNT2B	24.8048000335693	25.0285968780518	0.223796844482422	1.16780293690847	0.766611478922618	1.52333087752571	0.607229338751899
A3	Ct_1	WIF1	28.5322456359863	29.3874422709147	0.855196634928387	1.80900530021822	0.766611478922618	2.35974199442013	1.23862912919786
A3	Ct_1	WNT9B	31.5167675018311	32.496592203776	0.979824701944985	1.97222575449698	0.766611478922618	2.57265356536105	1.36325719621446
A3	Ct_1	WNT4	28.8521118164062	30.0403912862142	1.18827946980794	2.27880814807028	0.766611478922618	2.97257243170019	1.57171196407742
A3	Ct_1	DKK2	27.3669319152832	27.7063026428223	0.339370727539062	1.26520461863232	0.766611478922618	1.65038569525519	0.72280322180854
A3	Ct_1	WNT5A	23.331169128418	22.8121859232585	-0.518983205159504	0.697863506049674	0.766611478922618	0.910322275672728	-0.135550710890026
A3	Ct_1	RSPO3	26.1467685699463	29.7627563476562	3.61598777770996	12.2608558091415	0.766611478922618	15.9935719021227	3.99942027197944
A3	Ct_1	WNT2	30.9335041046143	29.796843846639	-1.13666025797526	0.454811217341752	0.766611478922618	0.593274728916054	-0.753227763705784
A3	Ct_1	WNT7A	30.8976612091064	32.7955716451009	1.89791043599447	3.72673035074923	0.766611478922618	4.861302567484	2.28134293026395
A3	Ct_1	DKK3	25.8861064910889	26.4571018218994	0.570995330810547	1.48554811277239	0.766611478922618	1.93781094285224	0.954427825080025
A3	Ct_1	WNT8A	30.9504413604736	29.5841369628906	-1.36630439758301	0.38788357804445	0.766611478922618	0.50597152365834	-0.98287190331353
A3	Ct_1	18S	5.58792495727539	5.29883702596029	-0.289087931315104	0.818419297952002	0.766611478922618	1.06758028082516	0.094344562954373
A3	Ct_1	HPRT1	20.6507453918457	20.2441190083822	-0.406626383463543	0.754385377171872	0.766611478922618	0.984051762741763	-0.0231938891940654
A3	Ct_1	CDH2	21.8208026885986	21.2601636250814	-0.560639063517254	0.678001766092627	0.766611478922618	0.884413793340896	-0.177206569247776
A3	Ct_1	WNT10A	32.6565246582031	33.4943046569824	0.837779998779297	1.78729775313151	0.766611478922618	2.33142576425199	1.22121249304877
A3	Ct_1	SFRP5	28.0674667358398	27.2887452443441	-0.778721491495769	0.582883112267016	0.766611478922618	0.760337052461292	-0.395288997226292
A3	Ct_1	MYC	21.1919364929199	19.5865516662598	-1.60538482666016	0.328648014289339	0.766611478922618	0.428702182690004	-1.22195233239068
A3	Ct_1	DKK1	23.7907276153564	24.4432989756266	0.652571360270183	1.57196746697674	0.766611478922618	2.05053995432726	1.03600385453966
A3	Ct_1	WNT3	23.0615634918213	23.4310220082601	0.369458516438801	1.29186786570398	0.766611478922618	1.68516634726048	0.752891010708278
A3	Ct_1	RSPO2	30.7093544006348	30.4195607503255	-0.289793650309246	0.818019052033577	0.766611478922618	1.06705818334889	0.0936388439602315
A3	Ct_1	WNT5B	25.8938865661621	25.8241392771403	-0.0697472890218087	0.952804882353966	0.766611478922618	1.24287844436274	0.313685205247669
A3	Ct_1	VIM	18.9141006469727	17.9749304453532	-0.939170201619465	0.521532765425992	0.766611478922618	0.680309100196289	-0.555737707349987
A3	Ct_1	FN1	23.6789207458496	23.123769124349	-0.555151621500652	0.680585527663719	0.766611478922618	0.88778415974178	-0.171719127231175
A3	Ct_1	WNT7B	29.9564895629883	28.9364134470622	-1.02007611592611	0.493090336341277	0.766611478922618	0.643207608936743	-0.636643621656628
A3	Ct_1	WNT11	25.7388973236084	24.756113688151	-0.982783635457356	0.506002481266622	0.766611478922618	0.660050749537104	-0.599351141187878
A3	Ct_1	TWIST1	22.7844791412354	21.9873364766439	-0.797142664591473	0.57548783426265	0.766611478922618	0.75069034326414	-0.413710170321995
A3	Ct_1	DKK4	33.9497909545898	35.2397766113281	1.28998565673828	2.44525624454668	0.766611478922618	3.18969427379721	1.67341815100776
A3	Ct_1	SP5	27.2705097198486	28.5961106618245	1.32560094197591	2.50637266741181	0.766611478922618	3.26941708586756	1.70903343624539
A3	Ct_1	CDH1	23.9146423339844	23.800802230835	-0.113840103149414	0.924124989439287	0.766611478922618	1.20546719537521	0.269592391120063
A3	Ct_1	FRZB	29.126522064209	29.8482055664062	0.721683502197266	1.64910527754414	0.766611478922618	2.15116173300948	1.10511599646674
A3	Ct_1	WNT16	31.9119758605957	31.3745028177897	-0.537473042805988	0.688976632079726	0.766611478922618	0.898729866461172	-0.154040548536511
A3	Ct_1	GAPDH	16.4012508392334	15.9466676712036	-0.454583168029785	0.72972097695874	0.766611478922618	0.951878489980709	-0.0711506737603076
A3	Ct_1	WNT6	31.0157661437988	30.2875398000081	-0.728226343790691	0.603645582623625	0.766611478922618	0.787420485109325	-0.344793849521214
A3	Ct_1	RSPO1	28.8898448944092	29.9799620310466	1.09011713663737	2.12891321059084	0.766611478922618	2.77704322088	1.47354963090685
A3	Ct_1	SNAI1	27.8463840484619	28.000425974528	0.154041926066082	1.11268245570695	0.766611478922618	1.45142942194225	0.537474420335559
A3	Ct_1	RSPO4	28.1228122711182	27.9114570617676	-0.211355209350586	0.863725501324423	0.766611478922618	1.12667958290722	0.172077284918892
A3	Ct_1	WNT8B	30.2496204376221	32.8951695760091	2.64554913838705	6.25733844583776	0.766611478922618	8.16233335643723	3.02898163265652
A3	Ct_1	WNT1	33.433292388916	33.8957125345866	0.462420145670571	1.3778512496415	0.766611478922618	1.79732666092857	0.845852639940048
A3	Ct_1	LEF1	21.2283744812012	20.7408485412598	-0.487525939941406	0.713247188494085	0.766611478922618	0.930389392937958	-0.104093445671929
A3	Ct_1	SFRP4	28.4070701599121	28.1562690734863	-0.250801086425781	0.840429619641653	0.766611478922618	1.09629146281866	0.132631407843696
A3	Ct_1	LGR5	25.8151607513428	24.7612838745117	-1.05387687683105	0.481672052342283	0.766611478922618	0.628313122860117	-0.670444382561577
A3	Ct_1	AXIN2	22.0662631988525	21.8264567057292	-0.239806493123371	0.846858892866452	0.766611478922618	1.10467807507476	0.143626001146106
A3	Ct_1	WNT3A	26.7798175811768	25.8178526560466	-0.961964925130207	0.513357253474013	0.766611478922618	0.669644621282577	-0.578532430860729
A3	Ct_2	WNT8B	29.8727779388428	32.8951695760091	3.02239163716634	8.12513417438416	0.822359727135514	9.880267608296	3.30455011791653
A3	Ct_2	WNT6	30.6856346130371	30.2875398000081	-0.398094813028973	0.758859753052924	0.822359727135514	0.922783215194917	-0.115936332278782
A3	Ct_2	18S	5.4966139793396	5.29883702596029	-0.197776953379313	0.871893027385826	0.822359727135514	1.06023312987718	0.084381527370877
A3	Ct_2	SFRP1	24.1060543060303	23.9250939687093	-0.180960337320965	0.882115616051744	0.822359727135514	1.0726639291109	0.101198143429226
A3	Ct_2	WNT9A	29.001371383667	29.9984906514486	0.997119267781574	1.99601044161334	0.822359727135514	2.42717435661148	1.27927774853176
A3	Ct_2	DKK2	26.9755172729492	27.7063026428223	0.730785369873047	1.65954226226801	0.822359727135514	2.01802472507818	1.01294385062324
A3	Ct_2	RSPO2	30.0735301971436	30.4195607503255	0.346030553181965	1.27105860731162	0.822359727135514	1.54562360651954	0.628189033932156
A3	Ct_2	CDH2	21.6299514770508	21.2601636250814	-0.369787851969402	0.773896289706171	0.822359727135514	0.94106783706669	-0.0876293712192117
A3	Ct_2	WNT16	32.3536949157715	31.3745028177897	-0.97919209798177	0.507263725525398	0.822359727135514	0.616839211341642	-0.697033617231579
A3	Ct_2	GAPDH	16.2314052581787	15.9466676712036	-0.284737586975098	0.82089090777565	0.822359727135514	0.998213896776073	-0.00257910622490723
A3	Ct_2	DKK1	23.6065673828125	24.4432989756266	0.836731592814129	1.78599939631467	0.822359727135514	2.1717982257421	1.11889007356432
A3	Ct_2	VIM	18.7153644561768	17.9749304453532	-0.740434010823567	0.598559258617611	0.822359727135514	0.727855753226807	-0.458275530073376
A3	Ct_2	LGR5	25.6149139404297	24.7612838745117	-0.853630065917969	0.553390558078808	0.822359727135514	0.672930032707713	-0.571471585167778
A3	Ct_2	DKK4	33.9716529846191	35.2397766113281	1.26812362670898	2.40848113999341	0.822359727135514	2.92874402833752	1.55028210745918
A3	Ct_2	WNT3	23.0476341247559	23.4310220082601	0.383387883504231	1.30440138994169	0.822359727135514	1.58616885883414	0.665546364254421
A3	Ct_2	WNT1	34.2314872741699	33.8957125345866	-0.335774739583336	0.79235851903476	0.822359727135514	0.963518145270494	-0.0536162588331452
A3	Ct_2	WNT7A	30.928783416748	32.7955716451009	1.86678822835287	3.64719725463758	0.822359727135514	4.43503874799619	2.14894670910306
A3	Ct_2	SFRP4	28.5481491088867	28.1562690734863	-0.391880035400391	0.762135786506636	0.822359727135514	0.92676691398951	-0.1097215546502
A3	Ct_2	RSPO3	26.3868522644043	29.7627563476562	3.37590408325195	10.381219923148	0.822359727135514	12.6236968817872	3.65806256400214
A3	Ct_2	FN1	23.449987411499	23.123769124349	-0.326218287150066	0.79762454599873	0.822359727135514	0.96992170175582	-0.0440598063998757
A3	Ct_2	WNT9B	31.0713500976562	32.496592203776	1.42524210611979	2.68559565144928	0.822359727135514	3.26571883669923	1.70740058686998
A3	Ct_2	SFRP2	34.7972793579102	35.5369205474854	0.739641189575195	1.66976050368966	0.822359727135514	2.03045023800698	1.02179967032539
A3	Ct_2	WNT2B	24.8271293640137	25.0285968780518	0.201467514038086	1.14986740914219	0.822359727135514	1.39825355157829	0.483625994788277
A3	Ct_2	FRZB	28.9636974334717	29.8482055664062	0.88450813293457	1.84613509973739	0.822359727135514	2.24492401417557	1.16666661368476
A3	Ct_2	SNAI1	27.9364128112793	28.000425974528	0.0640131632486991	1.04536963818607	0.822359727135514	1.27118291872993	0.34617164399889
A3	Ct_2	CDH1	23.701976776123	23.800802230835	0.0988254547119141	1.0709012517505	0.822359727135514	1.30222968904462	0.380983935462105
A3	Ct_2	WNT2	30.3153858184814	29.796843846639	-0.518541971842449	0.698076973007599	0.822359727135514	0.848870573269896	-0.236383491092259
A3	Ct_2	DKK3	25.781005859375	26.4571018218994	0.676095962524414	1.59781010954579	0.822359727135514	1.94295763377344	0.958254443274605
A3	Ct_2	TWIST1	22.7510967254639	21.9873364766439	-0.763760248819988	0.588959261596627	0.822359727135514	0.716182033437022	-0.481601768069798
A3	Ct_2	HPRT1	20.6080799102783	20.2441190083822	-0.36396090189616	0.777028326541701	0.822359727135514	0.944876434122433	-0.0818024211459695
A3	Ct_2	SP5	27.3775901794434	28.5961106618245	1.21852048238118	2.32707947421742	0.822359727135514	2.82975855629898	1.50067896313137
A3	Ct_2	WNT8A	29.9742050170898	29.5841369628906	-0.390068054199219	0.763093607302933	0.822359727135514	0.927931636391023	-0.107909573449028
A3	Ct_2	WNT5A	22.8945579528809	22.8121859232585	-0.0823720296223946	0.944503449273838	0.822359727135514	1.14852833633255	0.199786451127796
A3	Ct_2	SFRP5	27.8361587524414	27.2887452443441	-0.547413508097332	0.684245758568582	0.822359727135514	0.832051638705585	-0.265255027347141
A3	Ct_2	NKD1	23.1633586883545	23.0245431264242	-0.13881556193034	0.908264525314233	0.822359727135514	1.10446133893004	0.143342918819851
A3	Ct_2	WNT11	25.7007827758789	24.756113688151	-0.944669087727863	0.519548707341869	0.822359727135514	0.631777907159423	-0.662510606977673
A3	Ct_2	LEF1	21.0731563568115	20.7408485412598	-0.332307815551758	0.794264916476562	0.822359727135514	0.965836349067319	-0.0501493348015673
A3	Ct_2	AXIN2	22.2279624938965	21.8264567057292	-0.401505788167317	0.757067694343583	0.822359727135514	0.920604048766639	-0.119347307417126
A3	Ct_2	RSPO4	28.4981937408447	27.9114570617676	-0.586736679077148	0.665847326085307	0.822359727135514	0.809678908285819	-0.304578198326958
A3	Ct_2	MYC	21.0090065002441	19.5865516662598	-1.42245483398438	0.373076958467752	0.822359727135514	0.453666377568455	-1.14029635323418
A3	Ct_2	WNT3A	26.5615463256836	25.8178526560466	-0.743693669637043	0.597208386543207	0.822359727135514	0.726213075418266	-0.461535188886852
A3	Ct_2	RSPO1	28.8455963134766	29.9799620310466	1.13436571756999	2.19522028441799	0.822359727135514	2.66941608639384	1.41652419832018
A3	Ct_2	WNT10A	33.2515029907227	33.4943046569824	0.242801666259766	1.18328833862985	0.822359727135514	1.43889383147633	0.524960147009956
A3	Ct_2	WNT7B	29.7176513671875	28.9364134470622	-0.781237920125324	0.581867301419574	0.822359727135514	0.707558118691395	-0.499079439375134
A3	Ct_2	WIF1	28.3472290039062	29.3874422709147	1.04021326700846	2.05653163850798	0.822359727135514	2.50076891006251	1.32237174775866
A3	Ct_2	WNT4	28.8118362426758	30.0403912862142	1.22855504353841	2.34332172785584	0.822359727135514	2.84950934552476	1.5107135242886
A3	Ct_2	WNT5B	26.1990985870361	25.8241392771403	-0.374959309895832	0.771127161445843	0.822359727135514	0.937700541503744	-0.0928008291456416
A3	Ct_2	WNT10B	23.8766193389893	23.9404589335124	0.0638395945231132	1.04524387871747	0.822359727135514	1.27102999359942	0.345998075273304
A3	Ct_3	CDH1	23.7400245666504	23.800802230835	0.0607776641845703	1.04302783861716	0.932681492571099	1.11831085630516	0.161321269141304
A3	Ct_3	18S	5.50125551223755	5.29883702596029	-0.202418486277263	0.8690924236385	0.932681492571099	0.931821238612439	-0.101874881320529
A3	Ct_3	WNT7B	29.5300674438477	28.9364134470622	-0.593653996785481	0.662662416557447	0.932681492571099	0.710491654263132	-0.493110391828747
A3	Ct_3	DKK3	25.5367069244385	26.4571018218994	0.920394897460938	1.89263327803888	0.932681492571099	2.02923859121672	1.02093850241767
A3	Ct_3	WNT9B	31.0060214996338	32.496592203776	1.49057070414225	2.81000111741302	0.932681492571099	3.01281963863865	1.59111430909898
A3	Ct_3	WNT6	30.208381652832	30.2875398000081	0.0791581471761056	1.05640142095681	0.932681492571099	1.1326497087925	0.179701752132839
A3	Ct_3	WNT8B	30.2981185913086	32.8951695760091	2.59705098470052	6.05048580892967	0.932681492571099	6.48719402831769	2.69759458965726
A3	Ct_3	WNT10B	23.8962688446045	23.9404589335124	0.0441900889078788	1.03110416770785	0.932681492571099	1.10552656605786	0.144733693864612
A3	Ct_3	NKD1	23.1857891082764	23.0245431264242	-0.161245981852215	0.894252417291155	0.932681492571099	0.958797214712594	-0.0607023768954815
A3	Ct_3	WNT3A	26.5955791473389	25.8178526560466	-0.777726491292317	0.583285254675316	0.932681492571099	0.625385256726162	-0.677182886335583
A3	Ct_3	WIF1	28.5361595153809	29.3874422709147	0.851282755533855	1.80410431068736	0.932681492571099	1.93431983486028	0.951826360490589
A3	Ct_3	SNAI1	27.5729827880859	28.000425974528	0.427443186442058	1.34484805919581	0.932681492571099	1.44191566993412	0.527986791398792
A3	Ct_3	WNT8A	29.5073051452637	29.5841369628906	0.0768318176269531	1.05469935817832	0.932681492571099	1.13082479558038	0.177375422583686
A3	Ct_3	WNT3	22.9394607543945	23.4310220082601	0.491561253865559	1.40596555876598	0.932681492571099	1.50744447055574	0.592104858822292
A3	Ct_3	CDH2	21.6104049682617	21.2601636250814	-0.35024134318034	0.78445285866824	0.932681492571099	0.84107261151474	-0.249697738223606
A3	Ct_3	VIM	18.6221008300781	17.9749304453532	-0.647170384724934	0.638531463498356	0.932681492571099	0.684618992211514	-0.5466267797682
A3	Ct_3	WNT1	34.5417060852051	33.8957125345866	-0.645993550618492	0.639052538396825	0.932681492571099	0.685177676931452	-0.545449945661759
A3	Ct_3	WNT16	31.6567916870117	31.3745028177897	-0.282288869222004	0.822285406936344	0.932681492571099	0.881635814032903	-0.181745264265271
A3	Ct_3	SFRP5	28.1739730834961	27.2887452443441	-0.885227839152019	0.541402014520957	0.932681492571099	0.580478993990208	-0.784684234195286
A3	Ct_3	RSPO3	26.392822265625	29.7627563476562	3.36993408203125	10.3383502662538	0.932681492571099	11.084545312199	3.47047768698798
A3	Ct_3	DKK2	26.8539028167725	27.7063026428223	0.852399826049805	1.80550175928156	0.932681492571099	1.93581814763407	0.952943431006538
A3	Ct_3	RSPO2	30.4515914916992	30.4195607503255	-0.0320307413736991	0.978042632802886	0.932681492571099	1.0486351885323	0.0685128635830343
A3	Ct_3	SFRP1	23.8905429840088	23.9250939687093	0.0345509847005196	1.02423799605074	0.932681492571099	1.09816481211314	0.135094589657253
A3	Ct_3	SFRP2	34.0315017700195	35.5369205474854	1.50541877746582	2.83907070240404	0.932681492571099	3.04398739014071	1.60596238242255
A3	Ct_3	WNT9A	29.3484077453613	29.9984906514486	0.650082906087238	1.56925837239334	0.932681492571099	1.68252333180474	0.750626511043972
A3	Ct_3	WNT7A	30.2938899993896	32.7955716451009	2.50168164571127	5.66345188154923	0.932681492571099	6.0722250057058	2.602225250668
A3	Ct_3	GAPDH	16.1038780212402	15.9466676712036	-0.157210350036621	0.896757399730864	0.932681492571099	0.961483000224221	-0.0566667450798879
A3	Ct_3	FRZB	28.9377422332764	29.8482055664062	0.910463333129883	1.87964906593621	0.932681492571099	2.0153172126903	1.01100693808662
A3	Ct_3	FN1	23.2196197509766	23.123769124349	-0.0958506266276054	0.935720375181446	0.932681492571099	1.00325822119829	0.00469297832912785
A3	Ct_3	SFRP4	28.0948390960693	28.1562690734863	0.0614299774169922	1.04349954932636	0.932681492571099	1.11881661385793	0.161973582373725
A3	Ct_3	DKK1	23.4322662353516	24.4432989756266	1.01103274027507	2.01535325638494	0.932681492571099	2.16081617619458	1.1115763452318
A3	Ct_3	WNT10A	32.100959777832	33.4943046569824	1.39334487915039	2.62687013438445	0.932681492571099	2.81647074087749	1.49388848410712
A3	Ct_3	DKK4	34.4655609130859	35.2397766113281	0.774215698242188	1.71026003872297	0.932681492571099	1.83370212912485	0.874759303198921
A3	Ct_3	SP5	27.4055690765381	28.5961106618245	1.19054158528646	2.28238407406983	0.932681492571099	2.4471205789428	1.29108519024319
A3	Ct_3	MYC	20.788631439209	19.5865516662598	-1.20207977294922	0.43464824576882	0.932681492571099	0.466020017799042	-1.10153616799249
A3	Ct_3	WNT11	25.4666118621826	24.756113688151	-0.710498174031574	0.611109081599093	0.932681492571099	0.655217334606334	-0.609954569074841
A3	Ct_3	WNT2B	24.7947807312012	25.0285968780518	0.233816146850586	1.17594138195631	0.932681492571099	1.26081775110024	0.334359751807319
A3	Ct_3	RSPO1	28.6946773529053	29.9799620310466	1.28528467814128	2.43730141760502	0.932681492571099	2.61321945060384	1.38582828309801
A3	Ct_3	WNT5B	26.0936965942383	25.8241392771403	-0.269557317097981	0.829574056923036	0.932681492571099	0.889450539686566	-0.169013712141247
A3	Ct_3	LGR5	25.6224212646484	24.7612838745117	-0.861137390136719	0.550518369815135	0.932681492571099	0.590253343933668	-0.760593785179985
A3	Ct_3	RSPO4	28.0646648406982	27.9114570617676	-0.153207778930664	0.899248791769197	0.932681492571099	0.964154214414893	-0.0526641739739309
A3	Ct_3	WNT2	30.4064464569092	29.796843846639	-0.609602610270183	0.655377200437498	0.932681492571099	0.702680610323721	-0.50905900531345
A3	Ct_3	LEF1	21.2928085327148	20.7408485412598	-0.551959991455078	0.682092832846315	0.932681492571099	0.731324507111219	-0.451416386498345
A3	Ct_3	TWIST1	22.6365871429443	21.9873364766439	-0.649250666300457	0.637611402100824	0.932681492571099	0.683632523191961	-0.548707061343724
A3	Ct_3	AXIN2	22.1152019500732	21.8264567057292	-0.288745244344074	0.818613722230393	0.932681492571099	0.877699116741066	-0.188201639387341
A3	Ct_3	WNT5A	23.0520629882812	22.8121859232585	-0.239877065022785	0.846817468326133	0.932681492571099	0.907938535364022	-0.139333460066052
A3	Ct_3	HPRT1	20.1861209869385	20.2441190083822	0.0579980214436837	1.04102016999608	0.932681492571099	1.11615827942112	0.158541626400417
A3	Ct_3	WNT4	28.7486381530762	30.0403912862142	1.29175313313802	2.44825381583398	0.932681492571099	2.6249623642525	1.39229673809475
C1	Ct_1	WNT10A	32.6635437011719	33.4943046569824	0.830760955810547	1.77862325758092	0.921251438627385	1.93065995124086	0.949094083574084
C1	Ct_1	WNT4	27.9197902679443	30.0403912862142	2.12060101826986	4.34875073677522	0.921251438627385	4.72048189499126	2.23893414603339
C1	Ct_1	HPRT1	20.4746284484863	20.2441190083822	-0.230509440104168	0.852333865068813	0.921251438627385	0.925191353121515	-0.112176312340631
C1	Ct_1	NKD1	22.7613506317139	23.0245431264242	0.263192494710285	1.2001315018356	0.921251438627385	1.30271872749934	0.381525622473822
C1	Ct_1	DKK4	35.1819915771484	35.2397766113281	0.0577850341796875	1.04086649394843	0.921251438627385	1.12983974874358	0.176118161943224
C1	Ct_1	WNT8A	29.8260021209717	29.5841369628906	-0.241865158081055	0.845651322735067	0.921251438627385	0.917937587153234	-0.123532030317518
C1	Ct_1	18S	5.36844778060913	5.29883702596029	-0.0696107546488447	0.952895058565474	0.921251438627385	1.03434851617191	0.0487223731146919
C1	Ct_1	WNT6	28.413724899292	30.2875398000081	1.87381490071614	3.66500432464389	0.921251438627385	3.97828884816131	1.99214802847968
C1	Ct_1	SFRP4	28.8450889587402	28.1562690734863	-0.688819885253906	0.620361093641992	0.921251438627385	0.673389552114346	-0.57048675749037
C1	Ct_1	WNT9A	29.4036846160889	29.9984906514486	0.594806035359699	1.51026952215064	0.921251438627385	1.63936734188536	0.713139163123236
C1	Ct_1	MYC	20.4529724121094	19.5865516662598	-0.866420745849609	0.548505979835845	0.921251438627385	0.595392264084916	-0.748087618086073
C1	Ct_1	SFRP2	NA	35.5369205474854	NA	NA	0.921251438627385	NA	NA
C1	Ct_1	RSPO1	28.7274379730225	29.9799620310466	1.25252405802409	2.38257901181616	0.921251438627385	2.58624183574256	1.37085718578763
C1	Ct_1	WNT5A	23.3701801300049	22.8121859232585	-0.557994206746418	0.679245869833351	0.921251438627385	0.737307798233011	-0.439661078982881
C1	Ct_1	SFRP5	27.5167865753174	27.2887452443441	-0.228041330973308	0.853793254189553	0.921251438627385	0.926775490805918	-0.109708203209772
C1	Ct_1	WNT2B	24.7965774536133	25.0285968780518	0.232019424438477	1.17447778426994	0.921251438627385	1.27487213047922	0.350352552202013
C1	Ct_1	CDH1	23.3772239685059	23.800802230835	0.423578262329102	1.3412500849241	0.921251438627385	1.45590012529314	0.541911390092638
C1	Ct_1	WNT2	29.9980621337891	29.796843846639	-0.201218287150066	0.86981573517523	0.921251438627385	0.944167573264481	-0.0828851593865296
C1	Ct_1	WNT9B	31.361421585083	32.496592203776	1.13517061869303	2.19644537233583	0.921251438627385	2.38419749510342	1.25350374645657
C1	Ct_1	AXIN2	21.817419052124	21.8264567057292	0.00903765360514441	1.00628408665675	0.921251438627385	1.09230123771211	0.127370781368681
C1	Ct_1	RSPO3	30.4344711303711	29.7627563476562	-0.671714782714844	0.627760090010551	0.921251438627385	0.681421014599315	-0.553381654951307
C1	Ct_1	DKK3	25.6845283508301	26.4571018218994	0.772573471069336	1.70831434854387	0.921251438627385	1.85434103754472	0.890906598832873
C1	Ct_1	WNT7A	29.2645378112793	32.7955716451009	3.53103383382162	11.5597142765254	0.921251438627385	12.5478385073122	3.64936696158515
C1	Ct_1	WNT1	33.8574409484863	33.8957125345866	0.038271586100258	1.02688283733661	0.921251438627385	1.11466076934068	0.156604713863795
C1	Ct_1	SP5	28.1328868865967	28.5961106618245	0.463223775227863	1.37861897283473	0.921251438627385	1.49646330527179	0.5815569029914
C1	Ct_1	WNT10B	24.4577693939209	23.9404589335124	-0.517310460408527	0.698673118955073	0.921251438627385	0.758395688365011	-0.398977332644991
C1	Ct_1	SFRP1	23.9103775024414	23.9250939687093	0.0147164662679025	1.01025288136335	0.921251438627385	1.09660928494024	0.133049594031439
C1	Ct_1	DKK2	26.7771797180176	27.7063026428223	0.929122924804688	1.90411805042723	0.921251438627385	2.06688203739932	1.04745605256822
C1	Ct_1	LEF1	21.4214096069336	20.7408485412598	-0.680561065673828	0.623922583089806	0.921251438627385	0.67725547763531	-0.562227937910292
C1	Ct_1	SNAI1	25.676944732666	28.000425974528	2.32348124186198	5.0053856957229	0.921251438627385	5.43324600196083	2.44181436962552
C1	Ct_1	DKK1	24.3482666015625	24.4432989756266	0.0950323740641288	1.0680893756952	0.921251438627385	1.15938964207926	0.213365501827666
C1	Ct_1	WNT8B	32.5481872558594	32.8951695760091	0.346982320149742	1.27189741987797	0.921251438627385	1.38061919531222	0.465315447913279
C1	Ct_1	RSPO4	28.0550212860107	27.9114570617676	-0.143564224243164	0.905279867472006	0.921251438627385	0.982663179143387	-0.0252310964796273
C1	Ct_1	WNT5B	26.1382579803467	25.8241392771403	-0.314118703206379	0.804342187914983	0.921251438627385	0.873097348008932	-0.195785575442842
C1	Ct_1	VIM	18.5398616790771	17.9749304453532	-0.564931233723957	0.675987636798512	0.921251438627385	0.733771051479384	-0.446598105960421
C1	Ct_1	WIF1	29.2438507080078	29.3874422709147	0.143591562906902	1.10465170587499	0.921251438627385	1.19907731978239	0.261924690670439
C1	Ct_1	WNT7B	27.3145771026611	28.9364134470622	1.62183634440104	3.0776652981174	0.921251438627385	3.34074408904365	1.74016947216458
C1	Ct_1	LGR5	25.7192096710205	24.7612838745117	-0.957925796508789	0.51479651904972	0.921251438627385	0.558801319015294	-0.839592668745252
C1	Ct_1	WNT3	22.9755764007568	23.4310220082601	0.455445607503254	1.37120626623091	0.921251438627385	1.48841696060083	0.573778735266791
C1	Ct_1	RSPO2	29.9625110626221	30.4195607503255	0.457049687703449	1.37273170854468	0.921251438627385	1.49007279770436	0.575382815466986
C1	Ct_1	WNT16	31.5781097412109	31.3745028177897	-0.203606923421223	0.868376793245886	0.921251438627385	0.942605630597137	-0.0852737956576862
C1	Ct_1	TWIST1	22.6032962799072	21.9873364766439	-0.615959803263348	0.65249565359129	0.921251438627385	0.708270973843442	-0.497626675499811
C1	Ct_1	FN1	23.3195209503174	23.123769124349	-0.195751825968426	0.873117772922332	0.921251438627385	0.947751869156623	-0.0774186982048889
C1	Ct_1	WNT3A	25.7645645141602	25.8178526560466	0.0532881418863944	1.03762715568143	0.921251438627385	1.12632351188231	0.171621269649931
C1	Ct_1	FRZB	29.6402168273926	29.8482055664062	0.207988739013672	1.15507676854251	0.921251438627385	1.25381271617173	0.326321866777209
C1	Ct_1	WNT11	25.0839996337891	24.756113688151	-0.32788594563802	0.796703078320576	0.921251438627385	0.864805247422594	-0.209552817874483
C1	Ct_1	GAPDH	16.0015468597412	15.9466676712036	-0.0548791885375977	0.962675054255449	0.921251438627385	1.04496450577031	0.0634539392259391
C1	Ct_1	CDH2	21.7854557037354	21.2601636250814	-0.525292078653973	0.694818427261462	0.921251438627385	0.754211497673972	-0.406958950890436
C1	Ct_2	18S	5.35639524459839	5.29883702596029	-0.0575582186381025	0.960889061879901	0.980301419450591	0.980197562519526	-0.0288555357191297
C1	Ct_2	LEF1	21.4680004119873	20.7408485412598	-0.727151870727539	0.604095325977832	0.980301419450591	0.616234266310046	-0.698449187808566
C1	Ct_2	SP5	28.3069744110107	28.5961106618245	0.289136250813801	1.22190849554456	0.980301419450591	1.24646202820902	0.317838933732774
C1	Ct_2	DKK1	24.1346530914307	24.4432989756266	0.308645884195965	1.23854465427176	0.980301419450591	1.26343248076281	0.337348567114937
C1	Ct_2	WNT7A	29.3727970123291	32.7955716451009	3.42277463277181	10.7240253732732	0.980301419450591	10.9395183567963	3.45147731569079
C1	Ct_2	WNT5A	23.3857650756836	22.8121859232585	-0.573579152425129	0.671947697673184	0.980301419450591	0.685450091513461	-0.544876469506156
C1	Ct_2	WNT2	30.1889610290527	29.796843846639	-0.392117182413738	0.762010518611098	0.980301419450591	0.777322671875928	-0.363414499494765
C1	Ct_2	DKK4	35.6470184326172	35.2397766113281	-0.407241821289062	0.754063633304137	0.980301419450591	0.769216098581956	-0.37853913837009
C1	Ct_2	WNT7B	27.2936344146729	28.9364134470622	1.64277903238932	3.12266765641585	0.980301419450591	3.18541582666068	1.6714817153083
C1	Ct_2	RSPO1	28.5673923492432	29.9799620310466	1.41256968180339	2.66210907053311	0.980301419450591	2.71560258682996	1.44127236472236
C1	Ct_2	DKK3	25.4998893737793	26.4571018218994	0.957212448120117	1.94155482761149	0.980301419450591	1.98056923012478	0.98591513103909
C1	Ct_2	WNT10B	24.5631523132324	23.9404589335124	-0.622693379720051	0.64945731779869	0.980301419450591	0.662507780681046	-0.593990696801078
C1	Ct_2	CDH2	21.7721920013428	21.2601636250814	-0.512028376261394	0.701235832630151	0.980301419450591	0.715326754319256	-0.483325693342422
C1	Ct_2	DKK2	26.7490196228027	27.7063026428223	0.957283020019531	1.94164980441493	0.980301419450591	1.98066611543123	0.985985702938504
C1	Ct_2	WNT3A	25.7607936859131	25.8178526560466	0.0570589701334647	1.04034278964545	0.980301419450591	1.0612478662211	0.0857616530524375
C1	Ct_2	WNT9A	29.0098457336426	29.9984906514486	0.988644917805988	1.98432029997516	0.980301419450591	2.02419404950701	1.01734760072496
C1	Ct_2	SNAI1	25.7931213378906	28.000425974528	2.20730463663737	4.61811671953064	0.980301419450591	4.71091505928743	2.23600731955634
C1	Ct_2	CDH1	23.2740345001221	23.800802230835	0.526767730712891	1.44069778243061	0.980301419450591	1.46964775715417	0.555470413631863
C1	Ct_2	WNT2B	24.8115196228027	25.0285968780518	0.217077255249023	1.1623763502427	0.980301419450591	1.18573361945569	0.245779938167996
C1	Ct_2	SFRP1	23.7142906188965	23.9250939687093	0.210803349812824	1.15733245311843	0.980301419450591	1.18058836818481	0.239506032731797
C1	Ct_2	WNT1	34.3409118652344	33.8957125345866	-0.445199330647789	0.73448282945818	0.980301419450591	0.74924182999737	-0.416496647728816
C1	Ct_2	SFRP2	NA	35.5369205474854	NA	NA	0.980301419450591	NA	NA
C1	Ct_2	WNT3	22.8581829071045	23.4310220082601	0.572839101155598	1.48744786320995	0.980301419450591	1.517337253315	0.601541784074571
C1	Ct_2	RSPO3	30.3172664642334	29.7627563476562	-0.554510116577148	0.680888222299342	0.980301419450591	0.694570270724432	-0.525807433658176
C1	Ct_2	TWIST1	22.6731910705566	21.9873364766439	-0.685854593912762	0.621637484781274	0.980301419450591	0.63412892447883	-0.657151910993789
C1	Ct_2	NKD1	22.7754230499268	23.0245431264242	0.249120076497395	1.18848201911383	0.980301419450591	1.21236386639113	0.277822759416367
C1	Ct_2	WNT6	28.5087661743164	30.2875398000081	1.77877362569173	3.43134366488823	0.980301419450591	3.50029449800381	1.8074763086107
C1	Ct_2	RSPO4	28.1122016906738	27.9114570617676	-0.20074462890625	0.870101355504821	0.980301419450591	0.887585530573309	-0.172041945987277
C1	Ct_2	GAPDH	15.7216539382935	15.9466676712036	0.225013732910156	1.16878837412062	0.980301419450591	1.19227448918279	0.253716415829129
C1	Ct_2	WNT9B	31.4342632293701	32.496592203776	1.06232897440592	2.08829999076138	0.980301419450591	2.13026315103345	1.09103165732489
C1	Ct_2	FN1	23.3592586517334	23.123769124349	-0.235489527384441	0.849396737584068	0.980301419450591	0.866464865530962	-0.206786844465468
C1	Ct_2	WNT4	27.651330947876	30.0403912862142	2.38906033833821	5.23816076517892	0.980301419450591	5.34341852541093	2.41776302125719
C1	Ct_2	AXIN2	21.8195648193359	21.8264567057292	0.00689188639323035	1.00478852011546	0.980301419450591	1.02497915455289	0.0355945693122031
C1	Ct_2	WNT8A	29.8229732513428	29.5841369628906	-0.238836288452148	0.847428592464816	0.980301419450591	0.864457171692923	-0.210133605533176
C1	Ct_2	FRZB	29.3468971252441	29.8482055664062	0.501308441162109	1.41549675428006	0.980301419450591	1.44394032916261	0.530011124081082
C1	Ct_2	WNT16	32.3933258056641	31.3745028177897	-1.01882298787435	0.493518821745104	0.980301419450591	0.5034357922502	-0.990120304955375
C1	Ct_2	WNT5B	26.0702438354492	25.8241392771403	-0.246104558308918	0.843169999882655	0.980301419450591	0.860113005197125	-0.217401875389945
C1	Ct_2	WIF1	29.3460674285889	29.3874422709147	0.0413748423258475	1.02909405330558	0.980301419450591	1.04977309313939	0.0700775252448204
C1	Ct_2	WNT11	25.0263156890869	24.756113688151	-0.270202000935871	0.829203435623316	0.980301419450591	0.845865791042149	-0.241499318016899
C1	Ct_2	SFRP5	27.305627822876	27.2887452443441	-0.0168825785319022	0.988366091698729	0.980301419450591	1.00822672709447	0.0118201043870706
C1	Ct_2	MYC	20.5161876678467	19.5865516662598	-0.929636001586914	0.524990782626265	0.980301419450591	0.535540163677918	-0.900933318667941
C1	Ct_2	HPRT1	20.4976825714111	20.2441190083822	-0.253563563028973	0.838821902316977	0.980301419450591	0.8556775351678	-0.22486088011
C1	Ct_2	SFRP4	28.8223628997803	28.1562690734863	-0.666093826293945	0.630210708433579	0.980301419450591	0.642874422018872	-0.637391143374972
C1	Ct_2	WNT8B	32.5400238037109	32.8951695760091	0.355145772298179	1.27911481862953	0.980301419450591	1.30481787871572	0.383848455217152
C1	Ct_2	RSPO2	30.6127471923828	30.4195607503255	-0.193186442057293	0.874671722212493	0.980301419450591	0.892247736112329	-0.16448375913832
C1	Ct_2	LGR5	25.4512729644775	24.7612838745117	-0.68998908996582	0.61985853748284	0.980301419450591	0.632314230280559	-0.661286407046848
C1	Ct_2	WNT10A	32.6767158508301	33.4943046569824	0.817588806152344	1.76245791224502	0.980301419450591	1.79787346756346	0.846291489071317
C1	Ct_2	VIM	18.4555053710938	17.9749304453532	-0.480574925740559	0.716691959500604	0.980301419450591	0.731093462970066	-0.451872242821586
C1	Ct_3	WNT8B	32.3328704833984	32.8951695760091	0.562299092610679	1.47662049982673	0.968487504742792	1.52466654716303	0.608493751949737
C1	Ct_3	WNT8A	29.9837455749512	29.5841369628906	-0.399608612060547	0.758063910100504	0.968487504742792	0.782729675280455	-0.35341395272149
C1	Ct_3	WNT3A	25.821159362793	25.8178526560466	-0.00330670674641809	0.997710590247073	0.968487504742792	1.03017394169896	0.0428879525926394
C1	Ct_3	AXIN2	21.7248611450195	21.8264567057292	0.101595560709637	1.07295945511625	0.968487504742792	1.10787124238758	0.147790220048694
C1	Ct_3	WNT1	33.3169898986816	33.8957125345866	0.578722635904946	1.49352629289525	0.968487504742792	1.54212241828757	0.624917295244003
C1	Ct_3	WNT4	28.0186996459961	30.0403912862142	2.0216916402181	4.06059640406735	0.968487504742792	4.19271945604063	2.06788629955716
C1	Ct_3	SFRP5	27.5390777587891	27.2887452443441	-0.250332514444988	0.840702626561802	0.968487504742792	0.868057277398816	-0.204137855105931
C1	Ct_3	RSPO1	28.6453971862793	29.9799620310466	1.33456484476725	2.52199400239383	0.968487504742792	2.60405424958333	1.38075950410631
C1	Ct_3	LEF1	21.6214694976807	20.7408485412598	-0.880620956420898	0.543133608532848	0.968487504742792	0.560806005109061	-0.834426297081841
C1	Ct_3	SFRP1	23.8321132659912	23.9250939687093	0.0929807027180978	1.06657151442878	0.968487504742792	1.10127545188313	0.139175362057155
C1	Ct_3	WIF1	29.3599491119385	29.3874422709147	0.0274931589762382	1.01923954551651	0.968487504742792	1.05240340275448	0.0736878183152954
C1	Ct_3	CDH2	21.6558494567871	21.2601636250814	-0.39568583170573	0.760127939338761	0.968487504742792	0.78486086357989	-0.349491172366673
C1	Ct_3	WNT9B	31.0494918823242	32.496592203776	1.44710032145182	2.72659480864532	0.968487504742792	2.81531232493231	1.49329498079088
C1	Ct_3	MYC	20.5422401428223	19.5865516662598	-0.9556884765625	0.515595480731244	0.968487504742792	0.532371846003501	-0.909493817223443
C1	Ct_3	GAPDH	15.7807121276855	15.9466676712036	0.165955543518066	1.1219089085037	0.968487504742792	1.15841340544879	0.212150202857124
C1	Ct_3	WNT11	25.0159435272217	24.756113688151	-0.259829839070637	0.835186420991649	0.968487504742792	0.862361586392852	-0.213635179731579
C1	Ct_3	SNAI1	25.7310791015625	28.000425974528	2.2693468729655	4.82104826464695	0.968487504742792	4.97791478056013	2.31554153230455
C1	Ct_3	FRZB	29.3892440795898	29.8482055664062	0.458961486816406	1.37455200099786	0.968487504742792	1.41927695945123	0.505156146155464
C1	Ct_3	DKK3	25.5486431121826	26.4571018218994	0.908458709716797	1.87703910899935	0.968487504742792	1.93811391453919	0.954653369055854
C1	Ct_3	WNT10A	32.9470138549805	33.4943046569824	0.547290802001953	1.46133890888074	0.968487504742792	1.50888772619616	0.59348546134101
C1	Ct_3	TWIST1	22.644214630127	21.9873364766439	-0.656878153483074	0.63424926455237	0.968487504742792	0.654886368121818	-0.610683494144017
C1	Ct_3	FN1	23.3445777893066	23.123769124349	-0.220808664957683	0.858084324896189	0.968487504742792	0.886004538720482	-0.174614005618626
C1	Ct_3	CDH1	23.2398204803467	23.800802230835	0.560981750488281	1.4752727953576	0.968487504742792	1.52327499129625	0.607176409827339
C1	Ct_3	WNT5B	25.9806690216064	25.8241392771403	-0.156529744466145	0.897180553656994	0.968487504742792	0.92637287447014	-0.110335085127087
C1	Ct_3	WNT9A	29.2825260162354	29.9984906514486	0.715964635213215	1.64258113641553	0.968487504742792	1.6960271850402	0.762159294552272
C1	Ct_3	WNT7B	27.1049041748047	28.9364134470622	1.83150927225749	3.55909211418589	0.968487504742792	3.67489729785528	1.87770393159655
C1	Ct_3	WNT10B	24.177921295166	23.9404589335124	-0.237462361653645	0.848236011496056	0.968487504742792	0.875835782436169	-0.191267702314587
C1	Ct_3	DKK2	26.8199901580811	27.7063026428223	0.886312484741211	1.84844547097651	0.968487504742792	1.90858990118558	0.932507144080268
C1	Ct_3	VIM	18.370433807373	17.9749304453532	-0.395503362019856	0.76022408514508	0.968487504742792	0.784960137763448	-0.349308702680798
C1	Ct_3	WNT6	28.0897407531738	30.2875398000081	2.19779904683431	4.58778901871308	0.968487504742792	4.73706578169172	2.24399370617337
C1	Ct_3	DKK1	25.0381946563721	24.4432989756266	-0.594895680745442	0.662092328434324	0.968487504742792	0.683635385270314	-0.548701021406384
C1	Ct_3	SFRP4	28.8581790924072	28.1562690734863	-0.701910018920898	0.614757774954732	0.968487504742792	0.634760667478098	-0.655715359581841
C1	Ct_3	RSPO3	30.642915725708	29.7627563476562	-0.880159378051758	0.543307407448708	0.968487504742792	0.560985459066917	-0.8339647187127
C1	Ct_3	RSPO2	30.5581512451172	30.4195607503255	-0.138590494791668	0.908406229858977	0.968487504742792	0.937963809972157	-0.0923958354526104
C1	Ct_3	SP5	28.2674942016602	28.5961106618245	0.328616460164387	1.25580848063524	0.968487504742792	1.29666978095784	0.374811119503444
C1	Ct_3	18S	5.44951963424683	5.29883702596029	-0.15068260828654	0.900824138613746	0.968487504742792	0.930135013825484	-0.104487948947483
C1	Ct_3	DKK4	35.4348678588867	35.2397766113281	-0.195091247558594	0.873517645935924	0.968487504742792	0.901940026751207	-0.148896588219536
C1	Ct_3	WNT2	31.0255031585693	29.796843846639	-1.22865931193034	0.426713804333095	0.968487504742792	0.440598151492332	-1.18246465259128
C1	Ct_3	RSPO4	28.0848617553711	27.9114570617676	-0.173404693603516	0.886747526734678	0.968487504742792	0.915600379346327	-0.127210034264458
C1	Ct_3	WNT16	32.0717658996582	31.3745028177897	-0.697263081868488	0.61674110916075	0.968487504742792	0.636808535102931	-0.651068422529431
C1	Ct_3	WNT2B	24.7254657745361	25.0285968780518	0.303131103515625	1.23381928684878	0.968487504742792	1.27396510621627	0.349325762854682
C1	Ct_3	WNT3	22.7970428466797	23.4310220082601	0.633979161580402	1.55183929347863	0.968487504742792	1.6023327981818	0.68017382091946
C1	Ct_3	HPRT1	20.3979759216309	20.2441190083822	-0.153856913248699	0.898844269725223	0.968487504742792	0.928090724272106	-0.107662253909642
C1	Ct_3	SFRP2	35.6205139160156	35.5369205474854	-0.0835933685302734	0.943704201592566	0.968487504742792	0.97441030160032	-0.0373987091912159
C1	Ct_3	WNT5A	23.4064445495605	22.8121859232585	-0.594258626302082	0.662384754752204	0.968487504742792	0.68393732651008	-0.548063966963025
C1	Ct_3	NKD1	22.8360290527344	23.0245431264242	0.188514073689777	1.13958937331638	0.968487504742792	1.17666915446579	0.234708733028835
C1	Ct_3	WNT7A	29.252384185791	32.7955716451009	3.5431874593099	11.6575075530794	0.968487504742792	12.0368177142103	3.58938211864896
C1	Ct_3	LGR5	25.3848495483398	24.7612838745117	-0.623565673828125	0.649064756277436	0.968487504742792	0.670183924004071	-0.577371014489068
C2	Ct_1	WNT4	28.673791885376	30.0403912862142	1.36659940083821	2.57862038559307	0.924090102033738	2.79044259852805	1.48049396938748
C2	Ct_1	WNT10A	32.8140869140625	33.4943046569824	0.680217742919922	1.6023815810023	0.924090102033738	1.73401011165013	0.794112311469184
C2	Ct_1	WNT5B	26.1376857757568	25.8241392771403	-0.313546498616535	0.804661270994255	0.924090102033738	0.870760620878155	-0.199651930067273
C2	Ct_1	RSPO1	28.2936191558838	29.9799620310466	1.68634287516276	3.21839828692009	0.924090102033738	3.4827754131735	1.80023744371202
C2	Ct_1	RSPO2	30.8791389465332	30.4195607503255	-0.459578196207683	0.727198840241048	0.924090102033738	0.786934995451882	-0.345683627658421
C2	Ct_1	SP5	28.0635757446289	28.5961106618245	0.532534917195637	1.44646851144059	0.924090102033738	1.56528947583921	0.646429485744899
C2	Ct_1	HPRT1	20.3358154296875	20.2441190083822	-0.0916964213053397	0.938418642202754	0.924090102033738	1.01550556611036	0.0221981472439228
C2	Ct_1	WNT8A	29.9205589294434	29.5841369628906	-0.336421966552734	0.792003128068192	0.924090102033738	0.857062667725962	-0.222527398003472
C2	Ct_1	WNT10B	24.0943565368652	23.9404589335124	-0.153897603352863	0.898818918871328	0.924090102033738	0.972652901370989	-0.0400030348036009
C2	Ct_1	WNT2	30.1536350250244	29.796843846639	-0.356791178385418	0.780899515035477	0.924090102033738	0.845046942194135	-0.242896609836155
C2	Ct_1	WNT7B	28.4172420501709	28.9364134470622	0.519171396891277	1.4331319010187	0.924090102033738	1.55085732209951	0.63306596544054
C2	Ct_1	CDH1	23.4421520233154	23.800802230835	0.358650207519531	1.28222567961815	0.924090102033738	1.3875548247906	0.472544776068794
C2	Ct_1	WNT1	34.2708053588867	33.8957125345866	-0.375092824300133	0.771055800682297	0.924090102033738	0.834394610423114	-0.26119825575087
C2	Ct_1	LEF1	21.3759689331055	20.7408485412598	-0.635120391845703	0.64388708060709	0.924090102033738	0.696779544754373	-0.52122582329644
C2	Ct_1	WNT3	22.7725734710693	23.4310220082601	0.658448537190754	1.57838432873029	0.924090102033738	1.7080415916766	0.772343105740017
C2	Ct_1	VIM	18.3131904602051	17.9749304453532	-0.338260014851887	0.790994728495938	0.924090102033738	0.855971432607185	-0.224365446302624
C2	Ct_1	DKK3	25.349494934082	26.4571018218994	1.10760688781738	2.15487903872737	0.924090102033738	2.33189278186717	1.22150145636665
C2	Ct_1	WNT11	24.9111328125	24.756113688151	-0.155019124348957	0.898120467330384	0.924090102033738	0.971897075137803	-0.0411245557996946
C2	Ct_1	DKK4	35.5232772827148	35.2397766113281	-0.283500671386719	0.821595012335605	0.924090102033738	0.889085393867371	-0.169606102837456
C2	Ct_1	CDH2	21.7474365234375	21.2601636250814	-0.487272898356121	0.713372299500113	0.924090102033738	0.77197266579322	-0.373378329806858
C2	Ct_1	WNT3A	25.785831451416	25.8178526560466	0.032021204630535	1.0224435583032	0.924090102033738	1.10643275591093	0.145915773179798
C2	Ct_1	WNT9B	31.7600860595703	32.496592203776	0.736506144205727	1.66613597376723	0.924090102033738	1.80300164464526	0.850400712754989
C2	Ct_1	DKK1	24.0944499969482	24.4432989756266	0.348848978678387	1.27354415374238	0.924090102033738	1.37816015011909	0.462743547227649
C2	Ct_1	18S	5.58054733276367	5.29883702596029	-0.281710306803386	0.822615233286705	0.924090102033738	0.890189421438767	-0.167815738254123
C2	Ct_1	WNT16	32.9076995849609	31.3745028177897	-1.53319676717122	0.345510924663687	0.924090102033738	0.373893112698953	-1.41930219862196
C2	Ct_1	NKD1	22.9165782928467	23.0245431264242	0.107964833577473	1.07770687507243	0.924090102033738	1.16623570872646	0.221859402126735
C2	Ct_1	WNT6	28.9448184967041	30.2875398000081	1.34272130330404	2.53629279578832	0.924090102033738	2.74463798519911	1.4566158718533
C2	Ct_1	SNAI1	27.2319622039795	28.000425974528	0.768463770548504	1.7034549222375	0.924090102033738	1.84338617899762	0.882358339097766
C2	Ct_1	AXIN2	21.7187385559082	21.8264567057292	0.107718149820965	1.07752261572081	0.924090102033738	1.16603631328741	0.221612718370227
C2	Ct_1	WNT9A	29.1932182312012	29.9984906514486	0.805272420247395	1.74747573185197	0.924090102033738	1.89102310262401	0.919166988796657
C2	Ct_1	WNT8B	31.2685718536377	32.8951695760091	1.62659772237142	3.08783940657377	0.924090102033738	3.34149170062319	1.74049229092068
C2	Ct_1	SFRP5	27.2610378265381	27.2887452443441	0.0277074178059884	1.0193909269818	0.924090102033738	1.10312936448332	0.141601986355251
C2	Ct_1	LGR5	25.333459854126	24.7612838745117	-0.572175979614258	0.672601555471504	0.924090102033738	0.727852786206932	-0.458281411064995
C2	Ct_1	RSPO4	28.3334274291992	27.9114570617676	-0.421970367431641	0.746404522439296	0.924090102033738	0.807718339149623	-0.308075798882378
C2	Ct_1	GAPDH	15.9149446487427	15.9466676712036	0.0317230224609375	1.02223225728276	0.924090102033738	1.10620409745006	0.1456175910102
C2	Ct_1	TWIST1	22.5419826507568	21.9873364766439	-0.554646174112957	0.680824012190581	0.924090102033738	0.736750681229269	-0.440751605563694
C2	Ct_1	SFRP1	23.7657279968262	23.9250939687093	0.159365971883137	1.11679622640844	0.924090102033738	1.20853607667758	0.273260540432399
C2	Ct_1	WIF1	29.0429801940918	29.3874422709147	0.344462076822918	1.26967748240794	0.924090102033738	1.37397584890654	0.45835664537218
C2	Ct_1	WNT7A	29.3590354919434	32.7955716451009	3.43653615315755	10.8268087007773	0.924090102033738	11.7161829533178	3.55043072170682
C2	Ct_1	MYC	20.4725780487061	19.5865516662598	-0.886026382446289	0.541102427076526	0.924090102033738	0.585551588406442	-0.772131813897026
C2	Ct_1	WNT5A	23.2714710235596	22.8121859232585	-0.459285100301106	0.72734659194829	0.924090102033738	0.787094884305702	-0.345390531751843
C2	Ct_1	DKK2	26.5554618835449	27.7063026428223	1.15084075927734	2.22043256847251	0.924090102033738	2.40283124295541	1.26473532782661
C2	Ct_1	FRZB	29.6042098999023	29.8482055664062	0.243995666503906	1.18426805460241	0.924090102033738	1.28155041591299	0.357890235053169
C2	Ct_1	SFRP4	28.6525287628174	28.1562690734863	-0.496259689331055	0.708942394647234	0.924090102033738	0.767178863930036	-0.382365120781792
C2	Ct_1	FN1	23.3746223449707	23.123769124349	-0.250853220621746	0.840399249861771	0.924090102033738	0.909434315996048	-0.136958652072483
C2	Ct_1	SFRP2	34.516960144043	35.5369205474854	1.01996040344238	2.02786330158879	0.924090102033738	2.1944432660039	1.13385497199165
C2	Ct_1	WNT2B	24.8089370727539	25.0285968780518	0.219659805297852	1.16445896884606	0.924090102033738	1.26011410173458	0.333554373847114
C2	Ct_1	RSPO3	30.1297760009766	29.7627563476562	-0.367019653320312	0.77538264351368	0.924090102033738	0.839076884177439	-0.25312508477105
C2	Ct_2	FRZB	29.8285789489746	29.8482055664062	0.0196266174316406	1.01369709183111	0.923672064701306	1.0974642739238	0.134173976050483
C2	Ct_2	VIM	18.4994087219238	17.9749304453532	-0.524478276570637	0.695210474213126	0.923672064701306	0.752659413206288	-0.409930917951794
C2	Ct_2	DKK4	35.7814292907715	35.2397766113281	-0.541652679443359	0.686983484142055	0.923672064701306	0.743752583190019	-0.427105320824517
C2	Ct_2	WNT10A	33.4942779541016	33.4943046569824	2.6702880859375e-05	1.00001850919787	0.923672064701306	1.0826553572574	0.114574061499702
C2	Ct_2	FN1	23.6942501068115	23.123769124349	-0.570480982462566	0.67339224766057	0.923672064701306	0.729038230552451	-0.455933623843724
C2	Ct_2	RSPO3	30.2648029327393	29.7627563476562	-0.502046585083008	0.706104401487927	0.923672064701306	0.76445356363166	-0.387499226464165
C2	Ct_2	WNT3	23.033899307251	23.4310220082601	0.397122701009113	1.3168789176622	0.923672064701306	1.42569962650982	0.511670059627956
C2	Ct_2	SP5	27.937816619873	28.5961106618245	0.658294041951496	1.57821531185478	0.923672064701306	1.70863163688418	0.772841400570339
C2	Ct_2	WNT1	33.8460884094238	33.8957125345866	0.049624125162758	1.0349952345884	0.923672064701306	1.12052239549227	0.164171483781601
C2	Ct_2	WNT16	32.9007225036621	31.3745028177897	-1.52621968587239	0.347185912305004	0.923672064701306	0.375875730763034	-1.41167232725355
C2	Ct_2	WNT5A	23.5040321350098	22.8121859232585	-0.691846211751301	0.619061132512737	0.923672064701306	0.670217446397414	-0.577298853132458
C2	Ct_2	RSPO1	28.3944721221924	29.9799620310466	1.58548990885417	3.00109691486937	0.923672064701306	3.24909351441722	1.70003726747301
C2	Ct_2	WNT7B	28.8951873779297	28.9364134470622	0.0412260691324882	1.0289879368288	0.923672064701306	1.11401868276871	0.155773427751331
C2	Ct_2	WNT9B	32.1146812438965	32.496592203776	0.381910959879555	1.3030667243287	0.923672064701306	1.41074605818038	0.496458318498397
C2	Ct_2	CDH1	23.6707401275635	23.800802230835	0.130062103271484	1.09434080801554	0.923672064701306	1.18477200928386	0.244609461890327
C2	Ct_2	LEF1	21.2363739013672	20.7408485412598	-0.495525360107422	0.709303336923662	0.923672064701306	0.767916844116135	-0.380978001488579
C2	Ct_2	WNT10B	24.1910724639893	23.9404589335124	-0.250613530476887	0.840538885853059	0.923672064701306	0.909997084435881	-0.136066171858044
C2	Ct_2	WNT4	28.7237739562988	30.0403912862142	1.31661732991536	2.49081406332326	0.923672064701306	2.69664327688499	1.43116468853421
C2	Ct_2	TWIST1	22.523099899292	21.9873364766439	-0.535763422648113	0.689793566005842	0.923672064701306	0.74679487706376	-0.42121606402927
C2	Ct_2	DKK2	26.7799396514893	27.7063026428223	0.926362991333008	1.90047887828419	0.923672064701306	2.05752555578127	1.04091034995185
C2	Ct_2	CDH2	21.7314586639404	21.2601636250814	-0.471295038859051	0.721316815196034	0.923672064701306	0.780923059992391	-0.356747680240208
C2	Ct_2	WNT3A	26.2535648345947	25.8178526560466	-0.435712178548176	0.739328698943052	0.923672064701306	0.800423361490459	-0.321164819929333
C2	Ct_2	WIF1	29.5725517272949	29.3874422709147	-0.185109456380207	0.879582340022891	0.923672064701306	0.952266906878176	-0.0705620977613644
C2	Ct_2	SFRP4	28.6686706542969	28.1562690734863	-0.512401580810547	0.701054456421959	0.923672064701306	0.758986314746525	-0.397854222191704
C2	Ct_2	DKK1	24.0941734313965	24.4432989756266	0.349125544230144	1.27378831636441	0.923672064701306	1.37904821964744	0.463672902848987
C2	Ct_2	WNT2B	25.1480731964111	25.0285968780518	-0.119476318359375	0.92052172874596	0.923672064701306	0.996589335029457	-0.00492895974053237
C2	Ct_2	SFRP1	23.7998504638672	23.9250939687093	0.125243504842121	1.09069180921427	0.923672064701306	1.18082147430428	0.239790863460964
C2	Ct_2	RSPO4	28.2607669830322	27.9114570617676	-0.349309921264648	0.784959474740899	0.923672064701306	0.849824850981865	-0.234762562645806
C2	Ct_2	AXIN2	21.7923927307129	21.8264567057292	0.0340639750162772	1.02389230300665	0.923672064701306	1.10850196962247	0.14861133363512
C2	Ct_2	WNT11	25.0445957183838	24.756113688151	-0.288482030232746	0.818763088752354	0.923672064701306	0.886421837405165	-0.173934671613904
C2	Ct_2	SFRP5	27.314998626709	27.2887452443441	-0.02625338236491	0.981967115983971	0.923672064701306	1.06311228141507	0.0882939762539327
C2	Ct_2	DKK3	25.7591762542725	26.4571018218994	0.697925567626953	1.62217061701233	0.923672064701306	1.75621920268521	0.812472926245796
C2	Ct_2	WNT9A	29.5756912231445	29.9984906514486	0.422799428304035	1.34052621102248	0.923672064701306	1.45130102148968	0.537346786922878
C2	Ct_2	GAPDH	15.9038724899292	15.9466676712036	0.0427951812744141	1.03010769934064	0.923672064701306	1.11523097721241	0.157342539893257
C2	Ct_2	WNT6	29.0724563598633	30.2875398000081	1.21508344014486	2.3215420942924	0.923672064701306	2.51338346477234	1.3296307987637
C2	Ct_2	HPRT1	20.488862991333	20.2441190083822	-0.244743982950848	0.843965550855268	0.923672064701306	0.913706912992098	-0.130196624332005
C2	Ct_2	WNT2	30.2460517883301	29.796843846639	-0.449207941691082	0.732444859345583	0.923672064701306	0.792970673615033	-0.334660583072239
C2	Ct_2	MYC	20.4797229766846	19.5865516662598	-0.893171310424805	0.538429249414126	0.923672064701306	0.58292252195398	-0.778623951805962
C2	Ct_2	WNT8B	31.6320972442627	32.8951695760091	1.26307233174642	2.40006309260387	0.923672064701306	2.59839307079185	1.37761969036526
C2	Ct_2	SNAI1	27.6065902709961	28.000425974528	0.393835703531902	1.31388199160155	0.923672064701306	1.42245504850948	0.508383062150745
C2	Ct_2	WNT7A	29.4335670471191	32.7955716451009	3.36200459798177	10.281683468231	0.923672064701306	11.1313136568181	3.47655195660062
C2	Ct_2	RSPO2	30.995325088501	30.4195607503255	-0.575764338175457	0.670930698899211	0.923672064701306	0.726373270925081	-0.461216979556614
C2	Ct_2	WNT5B	26.1129093170166	25.8241392771403	-0.288770039876301	0.818599652875521	0.923672064701306	0.886244895952588	-0.174222681257458
C2	Ct_2	NKD1	23.135763168335	23.0245431264242	-0.111220041910808	0.925804806685284	0.923672064701306	1.0023089817972	0.00332731670803408
C2	Ct_2	WNT8A	29.6059856414795	29.5841369628906	-0.0218486785888672	0.984969748994045	0.923672064701306	1.06636303796041	0.0926986800299754
C2	Ct_2	SFRP2	NA	35.5369205474854	NA	NA	0.923672064701306	NA	NA
C2	Ct_2	LGR5	25.3448829650879	24.7612838745117	-0.583599090576172	0.667296993728421	0.923672064701306	0.72243929337	-0.469051731957329
C2	Ct_2	18S	5.44053030014038	5.29883702596029	-0.141693274180095	0.906454635600978	0.923672064701306	0.981359803161422	-0.027145915561252
C2	Ct_3	FN1	23.5313053131104	23.123769124349	-0.407536188761394	0.753909789868483	0.856432298204068	0.880291170066129	-0.183947298261855
C2	Ct_3	VIM	18.3071327209473	17.9749304453532	-0.332202275594074	0.794323022832744	0.856432298204068	0.927479059930871	-0.108613385094535
C2	Ct_3	RSPO3	30.0732383728027	29.7627563476562	-0.310482025146484	0.806372293636593	0.856432298204068	0.941548205652157	-0.086893134646945
C2	Ct_3	WIF1	29.2820110321045	29.3874422709147	0.105431238810223	1.07581591665108	0.856432298204068	1.25615990768571	0.329020129309762
C2	Ct_3	CDH1	23.747428894043	23.800802230835	0.0533733367919922	1.03768843208099	0.856432298204068	1.21164093677575	0.276962227291531
C2	Ct_3	WNT16	32.8649635314941	31.3745028177897	-1.49046071370443	0.355898877146668	0.856432298204068	0.415559849731246	-1.26687182320489
C2	Ct_3	CDH2	21.7205791473389	21.2601636250814	-0.460415522257488	0.726776903623315	0.856432298204068	0.848609872779624	-0.236826631757949
C2	Ct_3	WNT10A	33.2319755554199	33.4943046569824	0.2623291015625	1.19941348777813	0.856432298204068	1.40047671052726	0.485917992062039
C2	Ct_3	WNT5B	26.0299606323242	25.8241392771403	-0.205821355183918	0.867044920569637	0.856432298204068	1.01239166526978	0.0177675353156212
C2	Ct_3	LEF1	21.3762111663818	20.7408485412598	-0.63536262512207	0.643778978908917	0.856432298204068	0.75169862259856	-0.411773734622531
C2	Ct_3	WNT7B	28.7404823303223	28.9364134470622	0.19593111673991	1.14546320511582	0.856432298204068	1.33748249279931	0.419520007239449
C2	Ct_3	AXIN2	21.9039878845215	21.8264567057292	-0.0775311787923165	0.947677979992001	0.856432298204068	1.10654161686718	0.146057711707223
C2	Ct_3	WNT6	28.9072437286377	30.2875398000081	1.38029607137044	2.60321789114116	0.856432298204068	3.03960732984977	1.60388496186998
C2	Ct_3	SFRP2	NA	35.5369205474854	NA	NA	0.856432298204068	NA	NA
C2	Ct_3	18S	5.558021068573	5.29883702596029	-0.259184042612712	0.835560360842138	0.856432298204068	0.975629203375798	-0.0355951521131724
C2	Ct_3	SFRP1	23.8341693878174	23.9250939687093	0.0909245808919259	1.06505252467492	0.856432298204068	1.24359219859915	0.314513471391465
C2	Ct_3	WNT4	28.6260356903076	30.0403912862142	1.41435559590657	2.66540653942921	0.856432298204068	3.11222094848425	1.63794448640611
C2	Ct_3	WNT9B	31.797779083252	32.496592203776	0.698813120524086	1.62316889118331	0.856432298204068	1.89526818942616	0.922402011023626
C2	Ct_3	WNT11	25.0089225769043	24.756113688151	-0.252808888753254	0.839260805129792	0.856432298204068	0.979949970230824	-0.0292199982537147
C2	Ct_3	DKK4	35.6662673950195	35.2397766113281	-0.426490783691406	0.744069463006997	0.856432298204068	0.868801263762828	-0.202901893191867
C2	Ct_3	MYC	20.4519004821777	19.5865516662598	-0.865348815917969	0.548913674077227	0.856432298204068	0.640930608558663	-0.641759925418429
C2	Ct_3	SFRP5	27.4440956115723	27.2887452443441	-0.155350367228191	0.897914282481107	0.856432298204068	1.04843580089638	0.0682385232713482
C2	Ct_3	WNT1	34.0117225646973	33.8957125345866	-0.116010030110679	0.922736077453846	0.856432298204068	1.0774185880061	0.10757886038886
C2	Ct_3	SFRP4	28.5469970703125	28.1562690734863	-0.390727996826172	0.762744619595321	0.856432298204068	0.890607023105961	-0.167139106326632
C2	Ct_3	WNT9A	29.4090633392334	29.9984906514486	0.589427312215168	1.50464934787205	0.856432298204068	1.75688066765731	0.813016202714707
C2	Ct_3	DKK2	26.7329273223877	27.7063026428223	0.97337532043457	1.96342885180476	0.856432298204068	2.29256749882279	1.19696421093411
C2	Ct_3	RSPO2	31.0195693969727	30.4195607503255	-0.600008646647137	0.659750001229545	0.856432298204068	0.770346941156978	-0.376419756147597
C2	Ct_3	SNAI1	27.3484954833984	28.000425974528	0.651930491129558	1.57126932794759	0.856432298204068	1.83466846269405	0.875519381629098
C2	Ct_3	WNT5A	23.5057430267334	22.8121859232585	-0.693557103474934	0.618327423194147	0.856432298204068	0.721980505044911	-0.469968212975394
C2	Ct_3	WNT2B	25.2400951385498	25.0285968780518	-0.211498260498047	0.863639862436728	0.856432298204068	1.00841580151493	0.0120906300014925
C2	Ct_3	RSPO1	28.6308193206787	29.9799620310466	1.34914271036784	2.54760694565719	0.856432298204068	2.97467406472118	1.57273160086738
C2	Ct_3	WNT10B	24.1802520751953	23.9404589335124	-0.239793141682942	0.846866730169596	0.856432298204068	0.988830911614928	-0.0162042511834021
C2	Ct_3	WNT7A	29.274471282959	32.7955716451009	3.52110036214193	11.4803948911921	0.856432298204068	13.404906511894	3.74468925264147
C2	Ct_3	LGR5	25.410623550415	24.7612838745117	-0.64933967590332	0.637572064759699	0.856432298204068	0.744451214762314	-0.425750785403781
C2	Ct_3	WNT8A	29.8439407348633	29.5841369628906	-0.259803771972656	0.835201511556415	0.856432298204068	0.975210198526873	-0.0362148814731168
C2	Ct_3	WNT2	30.1770362854004	29.796843846639	-0.380192438761394	0.768335096830795	0.856432298204068	0.897134657861442	-0.156603548261855
C2	Ct_3	DKK3	25.7801265716553	26.4571018218994	0.676975250244141	1.59878423296885	0.856432298204068	1.86679581832853	0.90056414074368
C2	Ct_3	WNT3	22.9988403320312	23.4310220082601	0.43218167622884	1.34927243531459	0.856432298204068	1.57545720560049	0.655770566728379
C2	Ct_3	WNT8B	32.0882720947266	32.8951695760091	0.806897481282554	1.74944520883839	0.856432298204068	2.0427127894487	1.03048637178209
C2	Ct_3	NKD1	23.0622730255127	23.0245431264242	-0.0377298990885429	0.974186638386903	0.856432298204068	1.13749404410572	0.185858991410997
C2	Ct_3	WNT3A	25.836633682251	25.8178526560466	-0.0187810262044259	0.987066352502825	0.856432298204068	1.1525328441871	0.204807864295113
C2	Ct_3	RSPO4	28.3341236114502	27.9114570617676	-0.422666549682617	0.746044426778286	0.856432298204068	0.871107299832964	-0.199077659183078
C2	Ct_3	DKK1	24.0915126800537	24.4432989756266	0.351786295572918	1.27613972201032	0.856432298204068	1.4900649177832	0.575375186072457
C2	Ct_3	FRZB	29.4174022674561	29.8482055664062	0.430803298950195	1.3479839313334	0.856432298204068	1.57395270374566	0.654392189449735
C2	Ct_3	GAPDH	16.0932655334473	15.9466676712036	-0.146597862243652	0.903378283312186	0.856432298204068	1.05481575742363	0.0769910282558871
C2	Ct_3	TWIST1	22.5142211914062	21.9873364766439	-0.526884714762371	0.69405181872109	0.856432298204068	0.810398930746204	-0.303295824262832
C2	Ct_3	HPRT1	20.5091037750244	20.2441190083822	-0.264984766642254	0.832207521910213	0.856432298204068	0.971714312567784	-0.0413958761427144
C2	Ct_3	SP5	27.9216079711914	28.5961106618245	0.674502690633137	1.59604650694427	0.856432298204068	1.86359915464558	0.898091581132676
D1	Ct_1	WNT6	28.968713760376	30.2875398000081	1.31882603963216	2.49463032282211	0.865452109222506	2.8824591173083	1.52730014589098
D1	Ct_1	AXIN2	21.836576461792	21.8264567057292	-0.0101197560628243	0.99301006366318	0.865452109222506	1.14738880763173	0.198354350195992
D1	Ct_1	TWIST1	22.4811477661133	21.9873364766439	-0.493811289469402	0.710146563330145	0.865452109222506	0.820549809472551	-0.285337183210586
D1	Ct_1	RSPO4	27.5629253387451	27.9114570617676	0.348531723022461	1.27326412598005	0.865452109222506	1.47121269035199	0.557005829281278
D1	Ct_1	WNT9B	30.5015029907227	32.496592203776	1.99508921305338	3.98640755426886	0.865452109222506	4.60615614866329	2.2035633193122
D1	Ct_1	18S	5.43274164199829	5.29883702596029	-0.133904616038005	0.911361533426399	0.865452109222506	1.05304675292216	0.0745694902208119
D1	Ct_1	WNT2B	24.7894496917725	25.0285968780518	0.239147186279297	1.18029475293543	0.865452109222506	1.36378979305484	0.447621292538114
D1	Ct_1	WNT10A	30.6063480377197	33.4943046569824	2.8879566192627	7.40221284207335	0.865452109222506	8.55300109987975	3.09643072552151
D1	Ct_1	WNT3	22.7521057128906	23.4310220082601	0.678916295369465	1.60093673286321	0.865452109222506	1.84982706241417	0.887390401628282
D1	Ct_1	SNAI1	23.2148590087891	28.000425974528	4.78556696573893	27.5803137882044	0.865452109222506	31.8680993370987	4.99404107199775
D1	Ct_1	WNT10B	24.1691112518311	23.9404589335124	-0.228652318318684	0.853431745753772	0.865452109222506	0.986110885465941	-0.0201782120598669
D1	Ct_1	WNT9A	29.9839820861816	29.9984906514486	0.0145085652669259	1.01010730835826	0.865452109222506	1.16714408295302	0.222982671525743
D1	Ct_1	WNT2	28.8810214996338	29.796843846639	0.915822347005207	1.88664416674144	0.865452109222506	2.17995212749131	1.12429645326402
D1	Ct_1	SFRP5	26.7805824279785	27.2887452443441	0.508162816365559	1.42223790919206	0.865452109222506	1.64334674794397	0.716636922624375
D1	Ct_1	CDH2	21.7590427398682	21.2601636250814	-0.498879114786785	0.707656373087508	0.865452109222506	0.817672480714436	-0.290405008527968
D1	Ct_1	WNT7A	27.475191116333	32.7955716451009	5.32038052876791	39.9571153613998	0.865452109222506	46.169065781463	5.52885463502672
D1	Ct_1	SP5	28.0753059387207	28.5961106618245	0.52080472310384	1.43475531925279	0.865452109222506	1.65781018263591	0.729278829362657
D1	Ct_1	DKK1	23.7234687805176	24.4432989756266	0.719830195109051	1.6469881729787	0.865452109222506	1.90303790981375	0.928304301367867
D1	Ct_1	WNT7B	26.5262203216553	28.9364134470622	2.4101931254069	5.31545475855935	0.865452109222506	6.14182425799919	2.61866723166572
D1	Ct_1	WNT8B	32.6979866027832	32.8951695760091	0.197182973225914	1.14645757871429	0.865452109222506	1.32469210774035	0.40565707948473
D1	Ct_1	RSPO3	30.0950984954834	29.7627563476562	-0.332342147827148	0.794246015325167	0.865452109222506	0.917723819563732	-0.123868041568332
D1	Ct_1	FRZB	29.8372268676758	29.8482055664062	0.0109786987304688	1.0076388825983	0.865452109222506	1.1642919023024	0.219452804989286
D1	Ct_1	SFRP2	NA	35.5369205474854	NA	NA	0.865452109222506	NA	NA
D1	Ct_1	WNT4	27.8363761901855	30.0403912862142	2.20401509602864	4.60759878199768	0.865452109222506	5.32392114236915	2.41248920228746
D1	Ct_1	NKD1	22.7744026184082	23.0245431264242	0.250140508015949	1.18932294077646	0.865452109222506	1.37422155206821	0.458614614274766
D1	Ct_1	HPRT1	20.5381908416748	20.2441190083822	-0.294071833292644	0.815596882907499	0.865452109222506	0.94239400911531	-0.0855977270338277
D1	Ct_1	DKK2	27.2518539428711	27.7063026428223	0.454448699951172	1.37025908497424	0.865452109222506	1.58328701307949	0.662922806209988
D1	Ct_1	MYC	19.8799533843994	19.5865516662598	-0.293401718139648	0.815975806218231	0.865452109222506	0.942831841904316	-0.0849276118808319
D1	Ct_1	WNT3A	25.1467113494873	25.8178526560466	0.671141306559246	1.59233215287201	0.865452109222506	1.83988476763031	0.879615412818063
D1	Ct_1	RSPO1	28.5666446685791	29.9799620310466	1.41331736246745	2.66348907342867	0.865452109222506	3.07756956745008	1.62179146872627
D1	Ct_1	WNT5B	26.1713085174561	25.8241392771403	-0.347169240315754	0.786125067619698	0.865452109222506	0.908340345170487	-0.138695134056937
D1	Ct_1	VIM	18.4743099212646	17.9749304453532	-0.499379475911457	0.70741098349828	0.865452109222506	0.817388941525366	-0.290905369652641
D1	Ct_1	DKK3	26.4085121154785	26.4571018218994	0.0485897064208984	1.03425340439513	0.865452109222506	1.19504406237368	0.257063812679715
D1	Ct_1	FN1	23.5313930511475	23.123769124349	-0.407623926798504	0.753863941957509	0.865452109222506	0.871063729493658	-0.199149820539687
D1	Ct_1	WNT8A	28.6065292358398	29.5841369628906	0.977607727050781	1.96919738253511	0.865452109222506	2.27533951509364	1.1860818333096
D1	Ct_1	RSPO2	29.9321136474609	30.4195607503255	0.487447102864582	1.401961861086	0.865452109222506	1.61991847514876	0.695921209123399
D1	Ct_1	SFRP1	24.2175998687744	23.9250939687093	-0.292505900065105	0.816482630489858	0.865452109222506	0.943417459833057	-0.0840317938062885
D1	Ct_1	DKK4	34.2185516357422	35.2397766113281	1.02122497558594	2.02964157321345	0.865452109222506	2.34518068831886	1.22969908184475
D1	Ct_1	CDH1	24.1828479766846	23.800802230835	-0.382045745849609	0.767348716056056	0.865452109222506	0.886644919896743	-0.173571639590793
D1	Ct_1	GAPDH	16.1441135406494	15.9466676712036	-0.197445869445801	0.872093140986316	0.865452109222506	1.00767348267228	0.011028236813016
D1	Ct_1	WNT16	30.1420783996582	31.3745028177897	1.23242441813151	2.34961506046457	0.865452109222506	2.7148989937472	1.44089852439033
D1	Ct_1	WNT1	32.3202743530273	33.8957125345866	1.57543818155924	2.98025996620602	0.865452109222506	3.44358738565371	1.78391228781806
D1	Ct_1	LEF1	20.8324451446533	20.7408485412598	-0.0915966033935547	0.938483572231029	0.865452109222506	1.08438533135488	0.116877502865262
D1	Ct_1	SFRP4	27.5247325897217	28.1562690734863	0.631536483764648	1.54921404276187	0.865452109222506	1.79006328166862	0.840010590023465
D1	Ct_1	WIF1	28.9255561828613	29.3874422709147	0.461886088053387	1.37734129032776	0.865452109222506	1.59147025658661	0.670360194312203
D1	Ct_1	WNT11	24.5321140289307	24.756113688151	0.223999659220379	1.16796711872707	0.865452109222506	1.34954563780118	0.432473765479195
D1	Ct_1	LGR5	24.8447227478027	24.7612838745117	-0.0834388732910156	0.943805266342324	0.865452109222506	1.09053436496932	0.125035232967801
D1	Ct_1	WNT5A	23.7825050354004	22.8121859232585	-0.970319112141926	0.510393155646687	0.865452109222506	0.589741650875642	-0.761845005883109
D1	Ct_2	DKK1	23.7272853851318	24.4432989756266	0.716013590494793	1.64263687542074	0.896415557080608	1.83245020955502	0.873773998684355
D1	Ct_2	LGR5	24.7378692626953	24.7612838745117	0.0234146118164062	1.01636219031894	0.896415557080608	1.13380695179919	0.181175020005968
D1	Ct_2	FRZB	29.6133460998535	29.8482055664062	0.234859466552734	1.1767920998901	0.896415557080608	1.31277518623461	0.392619874742296
D1	Ct_2	CDH2	21.7307891845703	21.2601636250814	-0.470625559488933	0.721651618308697	0.896415557080608	0.805041381319762	-0.312865151299371
D1	Ct_2	WNT9A	29.6799373626709	29.9984906514486	0.318553288777668	1.24707937067956	0.896415557080608	1.39118443542074	0.47631369696723
D1	Ct_2	MYC	19.9197769165039	19.5865516662598	-0.333225250244141	0.793759990261589	0.896415557080608	0.88548216727369	-0.175464842054579
D1	Ct_2	RSPO3	30.1309013366699	29.7627563476562	-0.368144989013672	0.774778062838135	0.896415557080608	0.864306801369429	-0.21038458082411
D1	Ct_2	WNT3	22.6558418273926	23.4310220082601	0.775180180867512	1.71140377842016	0.896415557080608	1.90916340630428	0.932940589057074
D1	Ct_2	GAPDH	16.1528263092041	15.9466676712036	-0.206158638000488	0.866842240749527	0.896415557080608	0.967009367365965	-0.0483982298109262
D1	Ct_2	WNT1	31.0308036804199	33.8957125345866	2.86490885416666	7.28489841269227	0.896415557080608	8.12669788598637	3.02266926235623
D1	Ct_2	HPRT1	20.6083602905273	20.2441190083822	-0.364241282145183	0.776877329816417	0.896415557080608	0.866648647136942	-0.206480873955621
D1	Ct_2	WNT2B	24.8326091766357	25.0285968780518	0.195987701416016	1.14550813279195	0.896415557080608	1.27787623021913	0.353748109605578
D1	Ct_2	CDH1	23.9548263549805	23.800802230835	-0.154024124145508	0.898740098127836	0.896415557080608	1.00259315116618	0.00373628404405434
D1	Ct_2	NKD1	22.8167533874512	23.0245431264242	0.207789738972981	1.15491745249504	0.896415557080608	1.28837283486724	0.365550147162543
D1	Ct_2	RSPO4	27.282039642334	27.9114570617676	0.629417419433594	1.54694019117333	0.896415557080608	1.7256953864247	0.787177827623156
D1	Ct_2	WNT8B	32.3343086242676	32.8951695760091	0.560860951741539	1.47514927400415	0.896415557080608	1.6456087384386	0.718621359931101
D1	Ct_2	WNT8A	28.3586330413818	29.5841369628906	1.22550392150879	2.33837112829034	0.896415557080608	2.60857936904376	1.38326432969835
D1	Ct_2	VIM	18.6207847595215	17.9749304453532	-0.645854314168293	0.639114217198176	0.896415557080608	0.712966449711788	-0.488093905978731
D1	Ct_2	TWIST1	22.5473098754883	21.9873364766439	-0.559973398844402	0.678314670724441	0.896415557080608	0.75669667417814	-0.40221299065484
D1	Ct_2	AXIN2	21.7268733978271	21.8264567057292	0.0995833079020194	1.07146394802991	0.896415557080608	1.19527594045712	0.257343716091581
D1	Ct_2	WNT16	29.9792404174805	31.3745028177897	1.39526240030925	2.63036389284154	0.896415557080608	2.93431307842085	1.55302280849881
D1	Ct_2	SFRP4	27.3816299438477	28.1562690734863	0.774639129638672	1.71076207419104	0.896415557080608	1.90844755055629	0.932399537828234
D1	Ct_2	SFRP5	26.7723350524902	27.2887452443441	0.51641019185384	1.43039162225584	0.896415557080608	1.59567915902112	0.674170600043402
D1	Ct_2	WNT3A	25.2802982330322	25.8178526560466	0.537554423014324	1.45150991120585	0.896415557080608	1.61923775166625	0.695314831203886
D1	Ct_2	WNT10B	24.0887260437012	23.9404589335124	-0.148267110188801	0.902333647921805	0.896415557080608	1.00660195017194	0.00949329800076117
D1	Ct_2	WNT5B	26.2499122619629	25.8241392771403	-0.42577298482259	0.744439759633765	0.896415557080608	0.830462784535123	-0.268012576633028
D1	Ct_2	18S	5.2017183303833	5.29883702596029	0.0971186955769854	1.06963508689237	0.896415557080608	1.19323574701882	0.254879103766548
D1	Ct_2	DKK4	34.6519966125488	35.2397766113281	0.587779998779297	1.50293227359931	0.896415557080608	1.67660217599744	0.745540406968859
D1	Ct_2	SFRP2	NA	35.5369205474854	NA	NA	0.896415557080608	NA	NA
D1	Ct_2	WNT6	28.6501560211182	30.2875398000081	1.63738377888997	3.11101161001444	0.896415557080608	3.47050158315658	1.79514418707954
D1	Ct_2	SP5	28.0544815063477	28.5961106618245	0.541629155476887	1.4556153352227	0.896415557080608	1.62381757403147	0.699389563666449
D1	Ct_2	RSPO2	30.3664283752441	30.4195607503255	0.053132375081379	1.03751512982902	0.896415557080608	1.15740419901673	0.210892783270941
D1	Ct_2	WNT5A	23.6586265563965	22.8121859232585	-0.84644063313802	0.556155171425476	0.896415557080608	0.620421150695698	-0.688680224948458
D1	Ct_2	WNT10A	30.4281482696533	33.4943046569824	3.0661563873291	8.37539009415565	0.896415557080608	9.34320029142746	3.22391679551866
D1	Ct_2	LEF1	20.7827320098877	20.7408485412598	-0.0418834686279297	0.971385954511377	0.896415557080608	1.08363353005042	0.115876939561632
D1	Ct_2	RSPO1	28.5257358551025	29.9799620310466	1.45422617594401	2.74009549984894	0.896415557080608	3.05672461639635	1.61198658413357
D1	Ct_2	FN1	23.3111152648926	23.123769124349	-0.187346140543621	0.878219734910763	0.896415557080608	0.979701576990582	-0.0295857323540589
D1	Ct_2	DKK3	26.4003295898438	26.4571018218994	0.0567722320556641	1.04013604030421	0.896415557080608	1.16032796629686	0.214532640245226
D1	Ct_2	WIF1	29.0227565765381	29.3874422709147	0.364685694376629	1.28760108210618	0.896415557080608	1.43638859448129	0.522446102566191
D1	Ct_2	WNT2	28.845552444458	29.796843846639	0.951291402180988	1.93360271266004	0.896415557080608	2.15703832601621	1.10905181037055
D1	Ct_2	WNT11	24.546760559082	24.756113688151	0.209353129069012	1.15616966805666	0.896415557080608	1.28976974900124	0.367113537258574
D1	Ct_2	SFRP1	23.7926406860352	23.9250939687093	0.132453282674152	1.09615611540114	0.896415557080608	1.22282138762857	0.290213690863715
D1	Ct_2	SNAI1	23.5901050567627	28.000425974528	4.4103209177653	21.2637024664691	0.896415557080608	23.7208092814894	4.56808132595486
D1	Ct_2	WNT4	27.7784194946289	30.0403912862142	2.26197179158529	4.79646587094993	0.896415557080608	5.35071690028537	2.41973219977485
D1	Ct_2	WNT9B	30.3325080871582	32.496592203776	2.16408411661784	4.48181816244749	0.896415557080608	4.99971037656197	2.3218445248074
D1	Ct_2	WNT7A	27.6706085205078	32.7955716451009	5.1249631245931	34.89535550566	0.896415557080608	38.927654958717	5.28272353278266
D1	Ct_2	WNT7B	26.6101570129395	28.9364134470622	2.32625643412272	5.01502340585048	0.896415557080608	5.59452964223769	2.48401684231228
D1	Ct_2	DKK2	27.2183017730713	27.7063026428223	0.488000869750977	1.40250009616098	0.896415557080608	1.56456465428663	0.645761277940539
D1	Ct_3	WIF1	28.9551563262939	29.3874422709147	0.432285944620769	1.34936995526661	0.885739232200101	1.52343929930132	0.607332017686634
D1	Ct_3	DKK3	26.2896480560303	26.4571018218994	0.167453765869141	1.12307460328935	0.885739232200101	1.26795174297488	0.342499838935005
D1	Ct_3	WNT3A	25.2877197265625	25.8178526560466	0.530132929484051	1.44406224485065	0.885739232200101	1.63034693773665	0.705179002549915
D1	Ct_3	SFRP2	34.9460220336914	35.5369205474854	0.590898513793945	1.5061845105421	0.885739232200101	1.70048300423688	0.76594458685981
D1	Ct_3	18S	5.47546863555908	5.29883702596029	-0.176631609598796	0.884766330481692	0.885739232200101	0.998901593513034	-0.00158553653293172
D1	Ct_3	RSPO4	26.9226684570312	27.9114570617676	0.988788604736328	1.98451794056003	0.885739232200101	2.24052166643974	1.16383467780219
D1	Ct_3	SFRP4	27.1845569610596	28.1562690734863	0.971712112426758	1.96116662114959	0.885739232200101	2.21415801609942	1.14675818549262
D1	Ct_3	WNT10B	24.3047466278076	23.9404589335124	-0.364287694295246	0.776852337724382	0.885739232200101	0.877066646121959	-0.189241621229382
D1	Ct_3	WNT7A	27.6192607879639	32.7955716451009	5.17631085713705	36.1597013486482	0.885739232200101	40.8243194318384	5.35135693020291
D1	Ct_3	WNT6	28.5121002197266	30.2875398000081	1.77543958028157	3.42342303972138	0.885739232200101	3.86504618432436	1.95048565334744
D1	Ct_3	AXIN2	21.8145008087158	21.8264567057292	0.0119558970133475	1.00832163017151	0.885739232200101	1.13839558361543	0.187001970079212
D1	Ct_3	MYC	19.7605457305908	19.5865516662598	-0.173994064331055	0.886385346035675	0.885739232200101	1.00072946281714	0.00105200873480937
D1	Ct_3	VIM	18.4503784179688	17.9749304453532	-0.475447972615559	0.71924342236588	0.885739232200101	0.812026154220742	-0.300401899549695
D1	Ct_3	FN1	23.333158493042	23.123769124349	-0.209389368693035	0.864903230512071	0.885739232200101	0.976476144523626	-0.0343432956271707
D1	Ct_3	DKK1	23.5490875244141	24.4432989756266	0.894211451212566	1.85859373669825	0.885739232200101	2.09835318243911	1.06925752427843
D1	Ct_3	DKK4	34.5674095153809	35.2397766113281	0.672367095947266	1.59368565672259	0.885739232200101	1.79927183846651	0.84741316901313
D1	Ct_3	RSPO1	28.5289478302002	29.9799620310466	1.45101420084636	2.7340018152873	0.885739232200101	3.08668930526682	1.62606027391222
D1	Ct_3	SP5	28.1648845672607	28.5961106618245	0.431226094563801	1.34837902883903	0.885739232200101	1.52232054290942	0.606272167629665
D1	Ct_3	RSPO2	30.3656406402588	30.4195607503255	0.0539201100667306	1.03808178467224	0.885739232200101	1.17199481171646	0.228966183132595
D1	Ct_3	LEF1	20.6847801208496	20.7408485412598	0.0560684204101562	1.0396287388299	0.885739232200101	1.17374132367102	0.23111449347602
D1	Ct_3	GAPDH	16.0980625152588	15.9466676712036	-0.151394844055176	0.900379525714305	0.885739232200101	1.01652889810225	0.0236512290106885
D1	Ct_3	WNT16	30.7123184204102	31.3745028177897	0.662184397379558	1.58247685297064	0.885739232200101	1.78661709388202	0.837230470445423
D1	Ct_3	WNT2B	24.7116966247559	25.0285968780518	0.316900253295898	1.24565128932491	0.885739232200101	1.4063408778121	0.491946326361763
D1	Ct_3	NKD1	22.7466373443604	23.0245431264242	0.277905782063801	1.21243363619777	0.885739232200101	1.36883813217372	0.452951855129665
D1	Ct_3	DKK2	27.0202522277832	27.7063026428223	0.686050415039062	1.60887296303506	0.885739232200101	1.81641831426927	0.861096488104927
D1	Ct_3	WNT5B	26.2074775695801	25.8241392771403	-0.383338292439777	0.766661537015072	0.885739232200101	0.865561227440214	-0.208292219373913
D1	Ct_3	WNT3	22.5380039215088	23.4310220082601	0.893018086751301	1.85705698598365	0.885739232200101	2.09661819017644	1.06806415981717
D1	Ct_3	RSPO3	30.0278205871582	29.7627563476562	-0.265064239501953	0.832161679865887	0.885739232200101	0.939510918804926	-0.0900181664360889
D1	Ct_3	LGR5	24.8833923339844	24.7612838745117	-0.122108459472656	0.918843803695929	0.885739232200101	1.03737507642469	0.0529376135932078
D1	Ct_3	WNT8B	32.1826591491699	32.8951695760091	0.712510426839195	1.6386530501365	0.885739232200101	1.85004004628566	0.887556499905059
D1	Ct_3	WNT5A	23.6613674163818	22.8121859232585	-0.849181493123371	0.555099580091362	0.885739232200101	0.626707680896715	-0.674135420057507
D1	Ct_3	HPRT1	20.4412307739258	20.2441190083822	-0.197111765543621	0.87229512647457	0.885739232200101	0.984821598460602	-0.0220656924777568
D1	Ct_3	CDH2	21.7617168426514	21.2601636250814	-0.501553217569988	0.706345913752388	0.885739232200101	0.797464861071904	-0.326507144504124
D1	Ct_3	WNT11	24.3925495147705	24.756113688151	0.363564173380535	1.28660051687436	0.885739232200101	1.45257257452462	0.538610246446399
D1	Ct_3	WNT8A	27.8980121612549	29.5841369628906	1.68612480163574	3.21791184009386	0.885739232200101	3.63302394554754	1.86117087470161
D1	Ct_3	FRZB	29.2946014404297	29.8482055664062	0.553604125976562	1.46774783228874	0.885739232200101	1.65708797683375	0.728650199042427
D1	Ct_3	WNT1	31.2761058807373	33.8957125345866	2.61960665384928	6.1458248573732	0.885739232200101	6.9386390869325	2.79465272691515
D1	Ct_3	TWIST1	22.1071147918701	21.9873364766439	-0.119778315226238	0.920329057685175	0.885739232200101	1.03905192886077	0.055267757839626
D1	Ct_3	SNAI1	23.0612545013428	28.000425974528	4.93917147318522	30.6788281826412	0.885739232200101	34.6364111098902	5.11421754625109
D1	Ct_3	WNT9A	29.4368286132812	29.9984906514486	0.561662038167317	1.47596860877312	0.885739232200101	1.66636923726065	0.736708111233181
D1	Ct_3	CDH1	23.8274669647217	23.800802230835	-0.0266647338867188	0.981687170413129	0.885739232200101	1.10832526631422	0.148381339179145
D1	Ct_3	WNT4	27.4683094024658	30.0403912862142	2.57208188374837	5.94666944617347	0.885739232200101	6.71379253621006	2.74712795681424
D1	Ct_3	WNT2	28.8078842163086	29.796843846639	0.988959630330402	1.9847532109868	0.885739232200101	2.24078728685963	1.16400570339627
D1	Ct_3	WNT7B	26.5780391693115	28.9364134470622	2.35837427775065	5.12792185864217	0.885739232200101	5.78942613381237	2.53342035081652
D1	Ct_3	WNT10A	30.7356586456299	33.4943046569824	2.75864601135254	6.76760802657765	0.885739232200101	7.64063257056762	2.9336920844184
D1	Ct_3	WNT9B	30.0785369873047	32.496592203776	2.41805521647135	5.34450086048339	0.885739232200101	6.03394392637222	2.59310128953722
D1	Ct_3	SFRP1	23.8328380584717	23.9250939687093	0.092255910237629	1.06603581641885	0.885739232200101	1.2035549263985	0.267301983303493
D1	Ct_3	SFRP5	26.7141132354736	27.2887452443441	0.574632008870442	1.48929753654846	0.885739232200101	1.68141760284139	0.749678081936306
D2	Ct_1	CDH2	21.7847099304199	21.2601636250814	-0.524546305338543	0.695177693066996	0.853431024896159	0.814568105432517	-0.295892768436009
D2	Ct_1	RSPO1	27.8686046600342	29.9799620310466	2.11135737101237	4.3209764589186	0.853431024896159	5.06306465650737	2.34001090791491
D2	Ct_1	WNT11	24.7518501281738	24.756113688151	0.00426355997721473	1.00295964570617	0.853431024896159	1.17520879420596	0.232917096879749
D2	Ct_1	SNAI1	25.8858680725098	28.000425974528	2.11455790201823	4.33057292244793	0.853431024896159	5.07430922490175	2.34321143892076
D2	Ct_1	WNT2	29.640100479126	29.796843846639	0.15674336751302	1.11476790162156	0.853431024896159	1.30621909574614	0.385396904415554
D2	Ct_1	WNT7B	26.7887058258057	28.9364134470622	2.14770762125651	4.43123126047284	0.853431024896159	5.19225471210402	2.37636115815905
D2	Ct_1	NKD1	22.7172336578369	23.0245431264242	0.307309468587238	1.23739788107294	0.853431024896159	1.44990965289023	0.535963005489773
D2	Ct_1	RSPO4	27.568000793457	27.9114570617676	0.343456268310547	1.26879260561584	0.853431024896159	1.48669613431293	0.572109805213081
D2	Ct_1	GAPDH	15.9524936676025	15.9466676712036	-0.00582599639892578	0.995969869881737	0.853431024896159	1.16701858829531	0.222827540503609
D2	Ct_1	WNT10A	32.0002861022949	33.4943046569824	1.4940185546875	2.81672467985159	0.853431024896159	3.30047138864481	1.72267209159003
D2	Ct_1	SFRP1	23.8647747039795	23.9250939687093	0.0603192647298165	1.04269648138091	0.853431024896159	1.22177006807056	0.288972801632351
D2	Ct_1	WNT6	28.5126247406006	30.2875398000081	1.77491505940755	3.42217861147426	0.853431024896159	4.00990649700209	2.00356859631009
D2	Ct_1	FRZB	29.3920001983643	29.8482055664062	0.456205368041992	1.37192856910612	0.853431024896159	1.60754475649986	0.684858904944526
D2	Ct_1	WNT3	22.740255355835	23.4310220082601	0.690766652425129	1.61414104991969	0.853431024896159	1.89135501620191	0.919420189327663
D2	Ct_1	HPRT1	20.6337146759033	20.2441190083822	-0.38959566752116	0.76334351062017	0.853431024896159	0.894440778870266	-0.160942130618626
D2	Ct_1	WNT16	30.9799175262451	31.3745028177897	0.394585291544598	1.31456482897485	0.853431024896159	1.54032931851148	0.623238828447132
D2	Ct_1	WNT7A	29.2237491607666	32.7955716451009	3.57182248433431	11.8912006387914	0.853431024896159	13.9334056202589	3.80047602123685
D2	Ct_1	SFRP2	37.1072692871094	35.5369205474854	-1.57034873962402	0.336726988074381	0.853431024896159	0.394556769383152	-1.34169520272149
D2	Ct_1	WNT2B	24.270206451416	25.0285968780518	0.758390426635742	1.69160229951189	0.853431024896159	1.98211952713779	0.987043963538277
D2	Ct_1	VIM	18.330020904541	17.9749304453532	-0.355090459187824	0.781820620241851	0.853431024896159	0.916091163122385	-0.12643692228529
D2	Ct_1	MYC	20.0745048522949	19.5865516662598	-0.487953186035156	0.713035995588704	0.853431024896159	0.83549340812336	-0.259299649132622
D2	Ct_1	RSPO3	29.9222145080566	29.7627563476562	-0.159458160400391	0.895361282735082	0.853431024896159	1.04913139622974	0.0691953765021435
D2	Ct_1	SP5	28.1450099945068	28.5961106618245	0.451100667317707	1.36708283991875	0.853431024896159	1.60186681763191	0.679754204220241
D2	Ct_1	CDH1	23.45046043396	23.800802230835	0.350341796875	1.27486262631155	0.853431024896159	1.49380862556136	0.578995333777534
D2	Ct_1	SFRP5	26.5957908630371	27.2887452443441	0.692954381306965	1.61659061945026	0.853431024896159	1.8942252769015	0.921607918209499
D2	Ct_1	WNT9A	29.4724636077881	29.9984906514486	0.526027043660481	1.43995831062152	0.853431024896159	1.68725798408457	0.754680580563015
D2	Ct_1	WNT8B	32.9097709655762	32.8951695760091	-0.0146013895670549	0.989930132069946	0.853431024896159	1.15994158073922	0.214052147335479
D2	Ct_1	FN1	23.2357501983643	23.123769124349	-0.111981074015301	0.925316566717073	0.853431024896159	1.08423122633685	0.116672462887234
D2	Ct_1	DKK1	23.7738552093506	24.4432989756266	0.669443766276043	1.5904596446451	0.853431024896159	1.86360654610444	0.898097303178577
D2	Ct_1	DKK4	34.4563789367676	35.2397766113281	0.783397674560547	1.72117963384344	0.853431024896159	2.01677649819781	1.01205121146308
D2	Ct_1	18S	5.5893759727478	5.29883702596029	-0.290538946787517	0.817596572402388	0.853431024896159	0.95801130794591	-0.0618854098849825
D2	Ct_1	AXIN2	21.8442058563232	21.8264567057292	-0.0177491505940743	0.987772596026485	0.853431024896159	1.15741350760792	0.21090438630846
D2	Ct_1	WNT5A	23.6332683563232	22.8121859232585	-0.821082433064777	0.566017108906304	0.853431024896159	0.663225371933454	-0.592428896162243
D2	Ct_1	WNT4	27.4842948913574	30.0403912862142	2.55609639485677	5.88114228579183	0.853431024896159	6.89117469863182	2.7847499317593
D2	Ct_1	RSPO2	30.6985931396484	30.4195607503255	-0.279032389322918	0.824143582254123	0.853431024896159	0.965682706876517	-0.0503788524203838
D2	Ct_1	WNT10B	24.2598781585693	23.9404589335124	-0.319419225056965	0.801392423211711	0.853431024896159	0.939024244295806	-0.0907656881544308
D2	Ct_1	LEF1	21.3880271911621	20.7408485412598	-0.647178649902344	0.63852780537203	0.853431024896159	0.748189117509201	-0.41852511299981
D2	Ct_1	WNT1	32.6261405944824	33.8957125345866	1.26957194010416	2.41090021463787	0.853431024896159	2.82495028222253	1.4982254770067
D2	Ct_1	DKK2	27.297721862793	27.7063026428223	0.408580780029297	1.32737939091919	0.853431024896159	1.55534466429867	0.637234316931831
D2	Ct_1	WIF1	29.1659660339355	29.3874422709147	0.221476236979168	1.16592600949747	0.853431024896159	1.36616314088106	0.450129773881702
D2	Ct_1	TWIST1	22.4741802215576	21.9873364766439	-0.486843744913738	0.713584535425228	0.853431024896159	0.836136154661185	-0.258190208011204
D2	Ct_1	WNT9B	31.1944751739502	32.496592203776	1.30211702982584	2.46590467427412	0.853431024896159	2.88940125486317	1.53077056672838
D2	Ct_1	SFRP4	27.8874015808105	28.1562690734863	0.268867492675781	1.20486164689071	0.853431024896159	1.41178561798513	0.497521029578315
D2	Ct_1	LGR5	25.2206172943115	24.7612838745117	-0.459333419799805	0.727322231682838	0.853431024896159	0.852233174639198	-0.23067988289727
D2	Ct_1	WNT5B	25.7447338104248	25.8241392771403	0.079405466715496	1.05658253415205	0.853431024896159	1.2380409234368	0.30805900361803
D2	Ct_1	WNT8A	29.5487461090088	29.5841369628906	0.0353908538818359	1.02483443281871	0.853431024896159	1.20084037599102	0.26404439078437
D2	Ct_1	WNT3A	24.9721221923828	25.8178526560466	0.845730463663738	1.79717445871352	0.853431024896159	2.10582273937392	1.07438400056627
D2	Ct_1	DKK3	25.7063617706299	26.4571018218994	0.750740051269531	1.68265575174837	0.853431024896159	1.97163649159944	0.979393588172066
D2	Ct_2	CDH1	23.1988201141357	23.800802230835	0.601982116699219	1.51780043856822	0.976679996101811	1.5540406731234	0.636024263170031
D2	Ct_2	RSPO1	27.7179393768311	29.9799620310466	2.2620226542155	4.79663497471996	0.976679996101811	4.91116332254639	2.29606480068631
D2	Ct_2	WNT7A	28.8783740997314	32.7955716451009	3.91719754536947	15.1075472112471	0.976679996101811	15.4682672641452	3.95123969184028
D2	Ct_2	VIM	18.0671691894531	17.9749304453532	-0.0922387440999337	0.93806594799984	0.976679996101811	0.960463971560706	-0.0581965976291216
D2	Ct_2	FRZB	29.4199371337891	29.8482055664062	0.428268432617188	1.34561755528965	0.976679996101811	1.3777466116439	0.462310579088
D2	Ct_2	WNT16	30.666675567627	31.3745028177897	0.707827250162762	1.63334239235652	0.976679996101811	1.67234140033135	0.741869396633574
D2	Ct_2	SFRP1	23.8102855682373	23.9250939687093	0.114808400472004	1.08283122876371	0.976679996101811	1.10868578560591	0.148850546942816
D2	Ct_2	WNT3	22.9637756347656	23.4310220082601	0.467246373494465	1.38246827475429	0.976679996101811	1.41547720878085	0.501288519965277
D2	Ct_2	WNT3A	25.1557674407959	25.8178526560466	0.662085215250652	1.58236806488737	0.976679996101811	1.62014996846769	0.696127361721464
D2	Ct_2	DKK3	25.6462726593018	26.4571018218994	0.810829162597656	1.75421935846725	0.976679996101811	1.79610452294385	0.844871309068468
D2	Ct_2	LEF1	21.0648899078369	20.7408485412598	-0.324041366577148	0.798829011195621	0.976679996101811	0.81790250070029	-0.289999220106336
D2	Ct_2	WNT11	24.8079090118408	24.756113688151	-0.0517953236897775	0.964735042615212	0.976679996101811	0.98776983911386	-0.0177531772189654
D2	Ct_2	SNAI1	25.8676700592041	28.000425974528	2.13275591532389	4.38554431622769	0.976679996101811	4.49025713000323	2.16679806179471
D2	Ct_2	NKD1	22.7602806091309	23.0245431264242	0.264262517293293	1.20102194930627	0.976679996101811	1.22969852367189	0.298304663764105
D2	Ct_2	DKK1	23.464298248291	24.4432989756266	0.979000727335613	1.97109966760963	0.976679996101811	2.01816324228694	1.01304287380643
D2	Ct_2	GAPDH	15.7729654312134	15.9466676712036	0.173702239990234	1.12794931426739	0.976679996101811	1.15488114712017	0.207744386461046
D2	Ct_2	SFRP4	27.9960613250732	28.1562690734863	0.160207748413086	1.11744803925812	0.976679996101811	1.14412913514985	0.194249894883898
D2	Ct_2	WNT6	28.4082317352295	30.2875398000081	1.87930806477864	3.67898569012412	0.976679996101811	3.76682813696188	1.91335021124946
D2	Ct_2	TWIST1	22.3322257995605	21.9873364766439	-0.344889322916668	0.787368377617605	0.976679996101811	0.806168223737766	-0.310847176445856
D2	Ct_2	WNT2	29.5158195495605	29.796843846639	0.281024297078449	1.21505725506044	0.976679996101811	1.2440689477721	0.315066443549262
D2	Ct_2	MYC	19.8557720184326	19.5865516662598	-0.269220352172852	0.829767840085693	0.976679996101811	0.849580050167421	-0.235178205702039
D2	Ct_2	SFRP5	26.4346885681152	27.2887452443441	0.85405667622884	1.80757646269127	0.976679996101811	1.85073562467316	0.888098822699652
D2	Ct_2	RSPO2	30.9166584014893	30.4195607503255	-0.497097651163738	0.7085307385739	0.976679996101811	0.725448193268864	-0.463055504692926
D2	Ct_2	WNT2B	24.3261909484863	25.0285968780518	0.70240592956543	1.62721617993976	0.976679996101811	1.66606891349717	0.736448076036242
D2	Ct_2	WNT10B	23.9432144165039	23.9404589335124	-0.00275548299153527	0.998091867537221	0.976679996101811	1.02192311864774	0.0312866634792768
D2	Ct_2	18S	5.59934616088867	5.29883702596029	-0.300509134928386	0.811965798640719	0.976679996101811	0.831352952739373	-0.266466988457574
D2	Ct_2	WNT9A	29.6796646118164	29.9984906514486	0.31882603963216	1.24731516141106	0.976679996101811	1.2770970700633	0.352868186102972
D2	Ct_2	DKK4	35.8382606506348	35.2397766113281	-0.598484039306641	0.660447578568032	0.976679996101811	0.676216960728236	-0.564441892835828
D2	Ct_2	SP5	28.4679679870605	28.5961106618245	0.128142674763996	1.09288581427365	0.976679996101811	1.11898044255606	0.162184821234808
D2	Ct_2	RSPO4	27.5431613922119	27.9114570617676	0.368295669555664	1.29082700868394	0.976679996101811	1.32164784149975	0.402337816026476
D2	Ct_2	WIF1	28.8836822509766	29.3874422709147	0.503760019938152	1.41790415975261	0.976679996101811	1.45175918971602	0.537802166408964
D2	Ct_2	WNT8A	29.4037857055664	29.5841369628906	0.180351257324219	1.13315974554202	0.976679996101811	1.16021598687877	0.214393403795031
D2	Ct_2	WNT10A	33.0688209533691	33.4943046569824	0.425483703613281	1.34302271299819	0.976679996101811	1.37508981279288	0.459525850084093
D2	Ct_2	DKK2	26.8159999847412	27.7063026428223	0.890302658081055	1.85356493607309	0.976679996101811	1.89782215615264	0.924344804551867
D2	Ct_2	HPRT1	20.2194385528564	20.2441190083822	0.024680455525715	1.01725435410678	0.976679996101811	1.04154314429179	0.0587226019965273
D2	Ct_2	WNT5A	23.4299964904785	22.8121859232585	-0.617810567220051	0.651659135034934	0.976679996101811	0.6672186771879	-0.583768420749239
D2	Ct_2	CDH2	21.8333415985107	21.2601636250814	-0.573177973429363	0.67213457624354	0.976679996101811	0.688183006641077	-0.539135826958551
D2	Ct_2	WNT4	27.3011608123779	30.0403912862142	2.73923047383626	6.67714085258534	0.976679996101811	6.83656968427283	2.77327262030707
D2	Ct_2	AXIN2	21.7653369903564	21.8264567057292	0.0611197153727225	1.0432751613002	0.976679996101811	1.0681852453866	0.0951618618435346
D2	Ct_2	LGR5	25.3179721832275	24.7612838745117	-0.55668830871582	0.679860987650031	0.976679996101811	0.6960939001142	-0.522646162245008
D2	Ct_2	FN1	23.685230255127	23.123769124349	-0.561461130777996	0.677615541511222	0.976679996101811	0.693794839881809	-0.527418984307184
D2	Ct_2	WNT1	31.2917823791504	33.8957125345866	2.6039301554362	6.07940509890238	0.976679996101811	6.22456190683428	2.63797230190701
D2	Ct_2	WNT7B	27.1323070526123	28.9364134470622	1.80410639444987	3.49212788903978	0.976679996101811	3.57550876743436	1.83814854092068
D2	Ct_2	WNT8B	33.1621437072754	32.8951695760091	-0.266974131266274	0.831060763077495	0.976679996101811	0.850903844037432	-0.232931984795462
D2	Ct_2	RSPO3	29.881856918335	29.7627563476562	-0.119100570678711	0.920761508422986	0.976679996101811	0.942746357146649	-0.0850584242078988
D2	Ct_2	WNT9B	31.7225685119629	32.496592203776	0.774023691813149	1.71003243755812	0.976679996101811	1.75086255926538	0.808065838283961
D2	Ct_2	SFRP2	NA	35.5369205474854	NA	NA	0.976679996101811	NA	NA
D2	Ct_2	WNT5B	25.6669540405273	25.8241392771403	0.157185236612957	1.11510938538429	0.976679996101811	1.14173464167894	0.191227383083769
D2	Ct_3	WNT7A	28.8436431884766	32.7955716451009	3.95192845662435	15.475653815742	0.900246644187288	17.1904598763741	4.10353623496162
D2	Ct_3	WNT9A	29.9844417572021	29.9984906514486	0.0140488942464181	1.00978551956598	0.900246644187288	1.12167651619249	0.165656672583685
D2	Ct_3	RSPO1	27.8400840759277	29.9799620310466	2.13987795511882	4.40724761633628	0.900246644187288	4.89560016112583	2.29148573345608
D2	Ct_3	SFRP2	NA	35.5369205474854	NA	NA	0.900246644187288	NA	NA
D2	Ct_3	18S	5.67101907730103	5.29883702596029	-0.372182051340739	0.772613048712374	0.900246644187288	0.858223747570714	-0.220574273003472
D2	Ct_3	WNT7B	27.1605815887451	28.9364134470622	1.77583185831706	3.42435401696832	0.900246644187288	3.80379536994521	1.92743963665433
D2	Ct_3	MYC	19.984733581543	19.5865516662598	-0.398181915283203	0.758813938519729	0.900246644187288	0.84289560357624	-0.246574136945936
D2	Ct_3	CDH2	21.7972106933594	21.2601636250814	-0.537047068277996	0.689180091452255	0.900246644187288	0.765545860017533	-0.385439289940729
D2	Ct_3	AXIN2	21.7538890838623	21.8264567057292	0.0725676218668632	1.05158656970609	0.900246644187288	1.16810940256871	0.22417540020413
D2	Ct_3	TWIST1	22.64599609375	21.9873364766439	-0.658659617106121	0.633466566446977	0.900246644187288	0.703658903409575	-0.507051838768854
D2	Ct_3	DKK2	26.9663639068604	27.7063026428223	0.739938735961914	1.67010491635352	0.900246644187288	1.85516372333854	0.891546514299181
D2	Ct_3	SNAI1	26.1713085174561	28.000425974528	1.82911745707194	3.55319645521924	0.900246644187288	3.94691441302394	1.98072523540921
D2	Ct_3	WNT8B	32.2925720214844	32.8951695760091	0.602597554524742	1.51844805365266	0.900246644187288	1.68670226482595	0.754205332862009
D2	Ct_3	FRZB	29.6494655609131	29.8482055664062	0.198740005493164	1.14769556388131	0.900246644187288	1.27486791680008	0.350347783830431
D2	Ct_3	SFRP4	28.23655128479	28.1562690734863	-0.0802822113037109	0.945872602733139	0.900246644187288	1.05068162024313	0.0713255670335562
D2	Ct_3	RSPO2	30.7042102813721	30.4195607503255	-0.284649531046551	0.820941012971189	0.900246644187288	0.911906773851189	-0.133041752709283
D2	Ct_3	NKD1	22.7629680633545	23.0245431264242	0.26157506306966	1.19878676653321	0.900246644187288	1.33162036678897	0.413182841406927
D2	Ct_3	WIF1	29.2158374786377	29.3874422709147	0.171604792277019	1.12631064793947	0.900246644187288	1.25111340898834	0.323212570614287
D2	Ct_3	GAPDH	15.7994441986084	15.9466676712036	0.147223472595215	1.10743611238774	0.900246644187288	1.23014744852228	0.298831250932482
D2	Ct_3	DKK4	34.9876098632812	35.2397766113281	0.252166748046875	1.19099449767191	0.900246644187288	1.32296466236439	0.403774526384142
D2	Ct_3	DKK3	25.8319416046143	26.4571018218994	0.625160217285156	1.54238210384532	0.900246644187288	1.71328836803133	0.776767995622423
D2	Ct_3	WNT16	30.9691562652588	31.3745028177897	0.405346552530926	1.3244070105254	0.900246644187288	1.47116017491077	0.556954330868193
D2	Ct_3	WNT6	28.2669811248779	30.2875398000081	2.02055867513021	4.05740882257169	0.900246644187288	4.50699688665275	2.17216645346747
D2	Ct_3	RSPO3	29.7033920288086	29.7627563476562	0.0593643188476562	1.04200653013437	0.900246644187288	1.1574678304689	0.210972097184923
D2	Ct_3	WNT2B	24.3880710601807	25.0285968780518	0.640525817871094	1.55889722577889	0.900246644187288	1.73163347605279	0.792133596208361
D2	Ct_3	WNT11	24.8017139434814	24.756113688151	-0.0456002553304025	0.968886612971803	0.900246644187288	1.07624573690745	0.106007523006865
D2	Ct_3	LEF1	21.2753524780273	20.7408485412598	-0.534503936767578	0.690396024994975	0.900246644187288	0.766896527138116	-0.382896158430311
D2	Ct_3	SFRP1	24.1056270599365	23.9250939687093	-0.180533091227215	0.882376888359157	0.900246644187288	0.98015015557846	-0.0289253128899477
D2	Ct_3	WNT9B	31.992919921875	32.496592203776	0.503672281901039	1.4178179320042	0.900246644187288	1.57492165192591	0.655280060238306
D2	Ct_3	CDH1	23.4808006286621	23.800802230835	0.320001602172852	1.24833193522538	0.900246644187288	1.38665547190385	0.471609380510119
D2	Ct_3	VIM	18.3081970214844	17.9749304453532	-0.333266576131184	0.793737253394161	0.900246644187288	0.881688655569185	-0.181658797793917
D2	Ct_3	WNT10B	24.1010284423828	23.9404589335124	-0.160569508870442	0.894671826404248	0.900246644187288	0.993807455080188	-0.00896173053317425
D2	Ct_3	DKK1	23.9307899475098	24.4432989756266	0.512509028116863	1.42652895279359	0.900246644187288	1.58459791214375	0.66411680645413
D2	Ct_3	HPRT1	20.4739837646484	20.2441190083822	-0.229864756266277	0.852714824760121	0.900246644187288	0.947201336729139	-0.0782569779290101
D2	Ct_3	WNT5B	25.9036521911621	25.8241392771403	-0.0795129140218087	0.94637711078423	0.900246644187288	1.05124203116423	0.0720948643154584
D2	Ct_3	RSPO4	27.8211231231689	27.9114570617676	0.0903339385986328	1.06461657924284	0.900246644187288	1.18258322440506	0.2419417169359
D2	Ct_3	LGR5	25.3433399200439	24.7612838745117	-0.582056045532227	0.668011087928069	0.900246644187288	0.742031189164972	-0.430448267194959
D2	Ct_3	SFRP5	26.8948402404785	27.2887452443441	0.393905003865559	1.31394510587361	0.900246644187288	1.45953902117546	0.545512782202826
D2	Ct_3	WNT3	22.937047958374	23.4310220082601	0.493974049886067	1.4083188949026	0.900246644187288	1.56437005791227	0.645581828223334
D2	Ct_3	WNT10A	32.6056213378906	33.4943046569824	0.888683319091797	1.85148558736466	0.900246644187288	2.05664258713913	1.04029109742906
D2	Ct_3	WNT8A	29.3894844055176	29.5841369628906	0.194652557373047	1.1444485111578	0.900246644187288	1.27126106889403	0.346260335710314
D2	Ct_3	WNT5A	23.5574264526367	22.8121859232585	-0.745240529378254	0.596568401991749	0.900246644187288	0.662672175279598	-0.593632751040987
D2	Ct_3	SP5	28.2966594696045	28.5961106618245	0.299451192220051	1.23067616945619	0.900246644187288	1.36704332907256	0.451058970557318
D2	Ct_3	WNT2	29.8749313354492	29.796843846639	-0.0780874888102225	0.947312621336008	0.900246644187288	1.0522812025489	0.0735202895270447
D2	Ct_3	WNT4	27.462085723877	30.0403912862142	2.57830556233724	5.9723783470177	0.900246644187288	6.63415785616103	2.72991334067451
D2	Ct_3	WNT1	33.3858032226562	33.8957125345866	0.509909311930336	1.42396068235917	0.900246644187288	1.58174506014924	0.661517090267603
D2	Ct_3	FN1	23.6158695220947	23.123769124349	-0.492100397745769	0.710989225537149	0.900246644187288	0.789771592182947	-0.340492619408502
D2	Ct_3	WNT3A	25.0006332397461	25.8178526560466	0.817219416300457	1.76200670758295	0.900246644187288	1.95724884836824	0.968827194637724
D3	Ct_1	VIM	18.8123645782471	17.9749304453532	-0.837434132893879	0.559638013839484	1.02820468390718	0.544286582816235	-0.877561622195772
D3	Ct_1	FN1	23.1167240142822	23.123769124349	0.00704511006673059	1.00489524091211	1.02820468390718	0.97732995836345	-0.0330823792351622
D3	Ct_1	WNT2B	24.3340873718262	25.0285968780518	0.694509506225586	1.61833413123201	1.02820468390718	1.57394160575338	0.654382016923693
D3	Ct_1	NKD1	22.8158836364746	23.0245431264242	0.208659489949543	1.15561392222763	1.02820468390718	1.12391427535255	0.16853200064765
D3	Ct_1	WNT5A	23.3952922821045	22.8121859232585	-0.583106358846027	0.667524938337291	1.02820468390718	0.649214060959825	-0.62323384814792
D3	Ct_1	SP5	28.5651473999023	28.5961106618245	0.0309632619221993	1.0216940650509	1.02820468390718	0.993667973937311	-0.00916422737969363
D3	Ct_1	HPRT1	20.3491020202637	20.2441190083822	-0.104983011881512	0.929815891378554	1.02820468390718	0.904310110556251	-0.145110501183404
D3	Ct_1	WNT3A	25.097692489624	25.8178526560466	0.720160166422527	1.64736491303093	1.02820468390718	1.60217604414225	0.680032677120634
D3	Ct_1	WNT5B	25.602653503418	25.8241392771403	0.221485773722332	1.16593371672134	1.02820468390718	1.13395098755123	0.181358284420439
D3	Ct_1	WNT10A	31.6987018585205	33.4943046569824	1.79560279846191	3.47160497956757	1.02820468390718	3.37637537924402	1.75547530916002
D3	Ct_1	LEF1	21.1136531829834	20.7408485412598	-0.372804641723633	0.772279701980391	1.02820468390718	0.751095296556838	-0.412932131025526
D3	Ct_1	GAPDH	15.8589839935303	15.9466676712036	0.0876836776733398	1.06266265160136	1.02820468390718	1.03351275114138	0.0475561883714472
D3	Ct_1	WNT3	22.4429931640625	23.4310220082601	0.98802884419759	1.98347311720213	1.02820468390718	1.92906446376507	0.947901354895697
D3	Ct_1	SFRP2	NA	35.5369205474854	NA	NA	1.02820468390718	NA	NA
D3	Ct_1	WNT9A	29.894136428833	29.9984906514486	0.104354222615559	1.07501308670597	1.02820468390718	1.04552440144595	0.0642267333136657
D3	Ct_1	DKK3	25.8295745849609	26.4571018218994	0.627527236938477	1.54491475644949	1.02820468390718	1.50253619792784	0.587399747636584
D3	Ct_1	SFRP1	23.8750705718994	23.9250939687093	0.0500233968098946	1.03528171331686	1.02820468390718	1.00688289940753	0.00989590750800179
D3	Ct_1	SFRP4	27.1947650909424	28.1562690734863	0.961503982543945	1.9473389013516	1.02820468390718	1.89392144563251	0.921376493242053
D3	Ct_1	WNT9B	30.164478302002	32.496592203776	2.33211390177409	5.03542622871958	1.02820468390718	4.89729944585057	2.29198641247219
D3	Ct_1	WNT1	31.79638671875	33.8957125345866	2.09932581583659	4.28509092126908	1.02820468390718	4.16754658711118	2.05919832653469
D3	Ct_1	RSPO3	29.3619632720947	29.7627563476562	0.400793075561523	1.32023346754818	1.02820468390718	1.28401814172961	0.360665586259631
D3	Ct_1	WNT8A	28.8705253601074	29.5841369628906	0.713611602783203	1.63990427377647	1.02820468390718	1.59492005769205	0.67348411348131
D3	Ct_1	CDH2	21.7568798065186	21.2601636250814	-0.496716181437176	0.708718109262778	1.02820468390718	0.689277261964661	-0.536843670739068
D3	Ct_1	CDH1	23.0705432891846	23.800802230835	0.730258941650391	1.65893681864494	1.02820468390718	1.61343052079959	0.690131452348498
D3	Ct_1	RSPO1	27.8329105377197	29.9799620310466	2.14705149332682	4.42921642472072	1.02820468390718	4.30771858370622	2.10692400402493
D3	Ct_1	WNT4	27.418399810791	30.0403912862142	2.62199147542318	6.15599250609124	1.02820468390718	5.98712746833488	2.58186398612128
D3	Ct_1	RSPO2	30.6170043945312	30.4195607503255	-0.19744364420573	0.87209448612028	1.02820468390718	0.848172061234269	-0.237571133507623
D3	Ct_1	WNT6	28.8179054260254	30.2875398000081	1.46963437398275	2.7695169612706	1.02820468390718	2.693546338212	1.42950688468085
D3	Ct_1	LGR5	24.8359260559082	24.7612838745117	-0.0746421813964844	0.949577606892615	1.02820468390718	0.923529742428542	-0.114769670698377
D3	Ct_1	SFRP5	26.9949722290039	27.2887452443441	0.293773015340168	1.22584197853169	1.02820468390718	1.1922159057606	0.253645526038275
D3	Ct_1	WIF1	28.8963603973389	29.3874422709147	0.491081873575848	1.40549846059709	1.02820468390718	1.36694423065279	0.450954384273955
D3	Ct_1	WNT7A	27.9342861175537	32.7955716451009	4.8612855275472	29.0665014251532	1.02820468390718	28.2691781899889	4.82115803824531
D3	Ct_1	FRZB	28.93922996521	29.8482055664062	0.908975601196289	1.8777117385728	1.02820468390718	1.82620422563871	0.868848111894396
D3	Ct_1	WNT16	31.4432163238525	31.3745028177897	-0.0687135060628243	0.95348787246088	1.02820468390718	0.927332745497352	-0.108840995364717
D3	Ct_1	SNAI1	24.1455230712891	28.000425974528	3.85490290323893	14.4690962040855	1.02820468390718	14.072194408902	3.81477541393704
D3	Ct_1	TWIST1	22.7393169403076	21.9873364766439	-0.751980463663738	0.593787873794244	1.02820468390718	0.577499677921959	-0.792107952965631
D3	Ct_1	18S	5.16115522384644	5.29883702596029	0.137681802113851	1.10013593885886	1.02820468390718	1.06995810861155	0.0975543128119576
D3	Ct_1	RSPO4	28.2164497375488	27.9114570617676	-0.30499267578125	0.809446325902983	1.02820468390718	0.787242402774405	-0.345120165083143
D3	Ct_1	WNT7B	27.5166358947754	28.9364134470622	1.41977755228679	2.67544255394131	1.02820468390718	2.60205248606205	1.37965006298489
D3	Ct_1	DKK4	34.0767860412598	35.2397766113281	1.16299057006836	2.2392111410365	1.02820468390718	2.17778733756347	1.12286308076647
D3	Ct_1	WNT2	29.1874446868896	29.796843846639	0.609399159749348	1.52562369902501	1.02820468390718	1.48377431352252	0.569271670447455
D3	Ct_1	DKK2	26.8657474517822	27.7063026428223	0.840555191040039	1.79073913781263	1.02820468390718	1.74161737039344	0.800427701738146
D3	Ct_1	WNT10B	23.8247470855713	23.9404589335124	0.115711847941082	1.08350953393556	1.02820468390718	1.05378778262148	0.0755843586391891
D3	Ct_1	AXIN2	21.8076400756836	21.8264567057292	0.0188166300455741	1.01312812099303	1.02820468390718	0.985337002301082	-0.0213108592563189
D3	Ct_1	DKK1	24.2919483184814	24.4432989756266	0.151350657145183	1.11060874206756	1.02820468390718	1.08014363234298	0.111223167843291
D3	Ct_1	WNT11	24.423152923584	24.756113688151	0.332960764567058	1.25959572360481	1.02820468390718	1.22504375181248	0.292833275265166
D3	Ct_1	WNT8B	32.4881477355957	32.8951695760091	0.407021840413414	1.32594583313813	1.02820468390718	1.28957381141227	0.366894351111521
D3	Ct_1	MYC	19.823070526123	19.5865516662598	-0.236518859863281	0.848790927071554	1.02820468390718	0.825507742141526	-0.276646349165174
D3	Ct_2	SNAI1	23.7976055145264	28.000425974528	4.20282046000163	18.4151399978581	1.04072961904189	17.6944517201416	4.145225154029
D3	Ct_2	WNT7B	27.2927989959717	28.9364134470622	1.6436144510905	3.12447641734397	1.04072961904189	3.00219803508658	1.58601914511787
D3	Ct_2	RSPO3	29.3517456054688	29.7627563476562	0.4110107421875	1.32961700836271	1.04072961904189	1.27758159663677	0.353415436214871
D3	Ct_2	SFRP2	NA	35.5369205474854	NA	NA	1.04072961904189	NA	NA
D3	Ct_2	DKK1	23.6749935150146	24.4432989756266	0.76830546061198	1.70326800883059	1.04072961904189	1.63660952630391	0.710710154639352
D3	Ct_2	WNT5A	23.2148971557617	22.8121859232585	-0.402711232503254	0.756435390369756	1.04072961904189	0.726831807733253	-0.460306538475883
D3	Ct_2	LEF1	21.1787853240967	20.7408485412598	-0.437936782836914	0.738189548711716	1.04072961904189	0.709300028754158	-0.495532088809543
D3	Ct_2	TWIST1	22.6453590393066	21.9873364766439	-0.658022562662762	0.633746349624596	1.04072961904189	0.608944281040095	-0.71561786863539
D3	Ct_2	LGR5	24.8453330993652	24.7612838745117	-0.0840492248535156	0.943406061266841	1.04072961904189	0.906485261883249	-0.141644530826144
D3	Ct_2	WNT1	32.1190605163574	33.8957125345866	1.77665201822916	3.42630128667576	1.04072961904189	3.29221079518239	1.71905671225654
D3	Ct_2	RSPO1	27.6252746582031	29.9799620310466	2.35468737284343	5.11483383774469	1.04072961904189	4.91466154528539	2.2970920668708
D3	Ct_2	WNT9B	30.3150978088379	32.496592203776	2.18149439493815	4.53623189909924	1.04072961904189	4.35870356344366	2.12389908896552
D3	Ct_2	SFRP1	23.8200225830078	23.9250939687093	0.105071385701496	1.07554760809438	1.04072961904189	1.0334553647897	0.0474760797288674
D3	Ct_2	RSPO4	27.949146270752	27.9114570617676	-0.037689208984375	0.974214114959346	1.04072961904189	0.936087622697066	-0.0952845149570036
D3	Ct_2	WNT8B	32.1182060241699	32.8951695760091	0.776963551839195	1.71352061870837	1.04072961904189	1.64646089373901	0.719368245866566
D3	Ct_2	DKK4	33.2597274780273	35.2397766113281	1.98004913330078	3.94506517122727	1.04072961904189	3.7906725234352	1.92245382732815
D3	Ct_2	WNT2	29.3791122436523	29.796843846639	0.417731602986652	1.33582554011445	1.04072961904189	1.28354715352891	0.360136297014024
D3	Ct_2	WNT10A	31.579137802124	33.4943046569824	1.9151668548584	3.77157431978189	1.04072961904189	3.62397134738421	1.85757154888577
D3	Ct_2	CDH2	21.8393173217773	21.2601636250814	-0.579153696695965	0.669356315196138	1.04072961904189	0.643160627841415	-0.636749002668593
D3	Ct_2	WNT4	27.4097938537598	30.0403912862142	2.63059743245443	6.19282394503791	1.04072961904189	5.95046382050614	2.5730021264818
D3	Ct_2	WNT8A	28.9217548370361	29.5841369628906	0.662382125854492	1.58269375409608	1.04072961904189	1.52075402211876	0.604786819881864
D3	Ct_2	SP5	28.0138492584229	28.5961106618245	0.582261403401692	1.49719424038542	1.04072961904189	1.43860058654212	0.524666097429063
D3	Ct_2	WNT10B	23.7533130645752	23.9404589335124	0.187145868937176	1.1385091363689	1.04072961904189	1.09395285340012	0.129550562964547
D3	Ct_2	FN1	22.974458694458	23.123769124349	0.149310429890949	1.10903925390371	1.04072961904189	1.06563629362707	0.0917151239183206
D3	Ct_2	DKK3	25.7593021392822	26.4571018218994	0.697799682617188	1.62202907770623	1.04072961904189	1.55854993269001	0.640204376644559
D3	Ct_2	NKD1	22.5943470001221	23.0245431264242	0.430196126302082	1.34741673816655	1.04072961904189	1.2946847226343	0.372600820329453
D3	Ct_2	WNT7A	27.6626930236816	32.7955716451009	5.13287862141927	35.0873386998065	1.04072961904189	33.7141732663556	5.07528331544664
D3	Ct_2	WNT3A	24.9279251098633	25.8178526560466	0.889927546183269	1.85308305746534	1.04072961904189	1.78056146722461	0.832332240210641
D3	Ct_2	AXIN2	21.8043460845947	21.8264567057292	0.0221106211344413	1.01544395880411	1.04072961904189	0.975703910242264	-0.0354846848381874
D3	Ct_2	WNT2B	24.0670967102051	25.0285968780518	0.96150016784668	1.94733375230877	1.04072961904189	1.87112360086524	0.903904861874051
D3	Ct_2	FRZB	28.8408985137939	29.8482055664062	1.0073070526123	2.01015542203347	1.04072961904189	1.93148670437961	0.949711746639676
D3	Ct_2	GAPDH	15.8973836898804	15.9466676712036	0.0492839813232422	1.03475124279165	1.04072961904189	0.994255591326649	-0.00831132464938639
D3	Ct_2	WNT3	22.2874717712402	23.4310220082601	1.14355023701986	2.20924012733227	1.04072961904189	2.12278010244979	1.08595493104723
D3	Ct_2	WIF1	28.3690185546875	29.3874422709147	1.01842371622721	2.02570447210363	1.04072961904189	1.94642723243384	0.960828410254586
D3	Ct_2	WNT6	28.9673805236816	30.2875398000081	1.3201592763265	2.4969367492395	1.04072961904189	2.39921753311702	1.26256397035387
D3	Ct_2	HPRT1	20.3408870697021	20.2441190083822	-0.0967680613199882	0.935125523592874	1.04072961904189	0.898528788345395	-0.154363367292617
D3	Ct_2	WNT9A	29.5214004516602	29.9984906514486	0.47709019978841	1.39193341519445	1.04072961904189	1.33745921104454	0.419494893815781
D3	Ct_2	CDH1	23.1639518737793	23.800802230835	0.636850357055664	1.55493077885057	1.04072961904189	1.49407756866001	0.579255051083035
D3	Ct_2	DKK2	26.9998607635498	27.7063026428223	0.706441879272461	1.63177470213082	1.04072961904189	1.56791415587178	0.648846573299832
D3	Ct_2	18S	5.07856702804565	5.29883702596029	0.220269997914632	1.16495158476966	1.04072961904189	1.11936045967649	0.162674691942003
D3	Ct_2	RSPO2	30.3787326812744	30.4195607503255	0.0408280690511056	1.02870410636836	1.04072961904189	0.988445113453582	-0.0167672369215229
D3	Ct_2	VIM	18.8078117370605	17.9749304453532	-0.832881291707356	0.561406902997907	1.04072961904189	0.539435884908076	-0.890476597679984
D3	Ct_2	SFRP5	26.7824974060059	27.2887452443441	0.506247838338215	1.42035133753459	1.04072961904189	1.36476497982462	0.448652532365586
D3	Ct_2	WNT11	24.3088073730469	24.756113688151	0.447306315104168	1.36349207516688	1.04072961904189	1.31013094104319	0.389711009131539
D3	Ct_2	WNT16	30.9450740814209	31.3745028177897	0.429428736368816	1.34670021869279	1.04072961904189	1.29399624460826	0.371833430396187
D3	Ct_2	SFRP4	26.9874229431152	28.1562690734863	1.16884613037109	2.24831804198361	1.04072961904189	2.16032867792639	1.11125082439846
D3	Ct_2	MYC	19.6697864532471	19.5865516662598	-0.0832347869873047	0.943938788221476	1.04072961904189	0.90699714022791	-0.140830092959933
D3	Ct_2	WNT5B	25.4608116149902	25.8241392771403	0.363327662150066	1.28638961261432	1.04072961904189	1.23604593265884	0.305732356177437
D3	Ct_3	DKK4	35.0956077575684	35.2397766113281	0.144168853759766	1.10509381797245	0.960503618475349	1.15053581966367	0.20230589972602
D3	Ct_3	WNT8A	28.9556274414062	29.5841369628906	0.628509521484375	1.54596699728229	0.960503618475349	1.60953792109214	0.68664656745063
D3	Ct_3	WNT1	31.4381561279297	33.8957125345866	2.4575564066569	5.49285575560834	0.960503618475349	5.71872468770852	2.51569345262315
D3	Ct_3	WNT7B	27.0984363555908	28.9364134470622	1.83797709147136	3.5750838802837	0.960503618475349	3.72209308899699	1.89611413743761
D3	Ct_3	WNT3A	25.1165027618408	25.8178526560466	0.70134989420573	1.62602551316307	0.960503618475349	1.6928884825485	0.759486940171985
D3	Ct_3	WNT10B	23.9173355102539	23.9404589335124	0.0231234232584647	1.01615707200418	0.960503618475349	1.05794195092901	0.0812604692247198
D3	Ct_3	SP5	28.2222633361816	28.5961106618245	0.373847325642902	1.29580382870013	0.960503618475349	1.34908791989458	0.431984371609157
D3	Ct_3	SFRP4	27.4927425384521	28.1562690734863	0.66352653503418	1.58394971449017	0.960503618475349	1.64908250632563	0.721663581000434
D3	Ct_3	WNT4	27.4706897735596	30.0403912862142	2.56970151265462	5.93686584365302	0.960503618475349	6.1809926891029	2.62783855862088
D3	Ct_3	WNT9A	29.9783420562744	29.9984906514486	0.0201485951741525	1.01406392129765	0.960503618475349	1.05576272883523	0.0782856411404072
D3	Ct_3	RSPO1	27.7462787628174	29.9799620310466	2.23368326822917	4.70333231007793	0.960503618475349	4.8967356495166	2.29182031419542
D3	Ct_3	LGR5	24.9252796173096	24.7612838745117	-0.163995742797852	0.892549605264861	0.960503618475349	0.929251684321238	-0.105858696831597
D3	Ct_3	WNT10A	33.4320831298828	33.4943046569824	0.0622215270996094	1.04407223332877	0.960503618475349	1.08700499742632	0.120358573065864
D3	Ct_3	WIF1	28.8455848693848	29.3874422709147	0.541857401529949	1.45584564358894	0.960503618475349	1.51571073297971	0.599994447496204
D3	Ct_3	TWIST1	22.7375946044922	21.9873364766439	-0.750258127848308	0.594497180198699	0.960503618475349	0.61894319684331	-0.692121081882054
D3	Ct_3	WNT5A	23.4605083465576	22.8121859232585	-0.648322423299152	0.638021779033652	0.960503618475349	0.664257548603943	-0.590185377332898
D3	Ct_3	LEF1	21.1102466583252	20.7408485412598	-0.36939811706543	0.774105381115568	0.960503618475349	0.80593697538	-0.311261071099175
D3	Ct_3	RSPO2	29.9954586029053	30.4195607503255	0.424102147420246	1.3417372208031	0.960503618475349	1.39691011568796	0.482239193386501
D3	Ct_3	HPRT1	20.4735240936279	20.2441190083822	-0.229405085245769	0.852986559765528	0.960503618475349	0.88806178691915	-0.171268039279515
D3	Ct_3	SFRP2	NA	35.5369205474854	NA	NA	0.960503618475349	NA	NA
D3	Ct_3	RSPO4	28.4751224517822	27.9114570617676	-0.563665390014648	0.676581019449228	0.960503618475349	0.704402363963185	-0.505528344048394
D3	Ct_3	AXIN2	21.8490695953369	21.8264567057292	-0.0226128896077462	0.984448138129563	0.960503618475349	1.02492913008722	0.0355241563585086
D3	Ct_3	CDH2	21.7143955230713	21.2601636250814	-0.45423189798991	0.729898672395186	0.960503618475349	0.759912465039733	-0.396094852023655
D3	Ct_3	FN1	23.1325263977051	23.123769124349	-0.00875727335612098	0.993948306375666	0.960503618475349	1.03481994992732	0.0493797726101339
D3	Ct_3	SNAI1	24.4074192047119	28.000425974528	3.59300676981608	12.0670972379593	0.960503618475349	12.5633022154711	3.65114381578234
D3	Ct_3	WNT2	29.339334487915	29.796843846639	0.457509358723957	1.37316915755742	0.960503618475349	1.42963454915153	0.515646404690212
D3	Ct_3	WNT11	24.4055786132812	24.756113688151	0.350535074869793	1.27503343122258	0.960503618475349	1.32746343345015	0.408672120836048
D3	Ct_3	DKK1	24.2528419494629	24.4432989756266	0.190457026163738	1.14112515154155	0.960503618475349	1.18804877940273	0.248594072129993
D3	Ct_3	DKK3	26.1673831939697	26.4571018218994	0.289718627929688	1.22240184665056	0.960503618475349	1.27266761221674	0.347855673895942
D3	Ct_3	WNT5B	25.6512832641602	25.8241392771403	0.172856012980144	1.12728789846752	0.960503618475349	1.173642531672	0.230993058946399
D3	Ct_3	WNT9B	29.9854946136475	32.496592203776	2.51109759012858	5.70053605245231	0.960503618475349	5.93494490057313	2.56923463609483
D3	Ct_3	SFRP5	26.7956352233887	27.2887452443441	0.493110020955402	1.40747570633654	0.960503618475349	1.46535180010117	0.551247066921657
D3	Ct_3	WNT2B	24.5937156677246	25.0285968780518	0.434881210327148	1.35179952299399	0.960503618475349	1.40738618469732	0.493018256293403
D3	Ct_3	FRZB	28.9140224456787	29.8482055664062	0.934183120727539	1.91080839554878	0.960503618475349	1.98938177722005	0.992320166693794
D3	Ct_3	SFRP1	23.8570327758789	23.9250939687093	0.0680611928304025	1.04830693918145	0.960503618475349	1.09141383646787	0.126198238796657
D3	Ct_3	VIM	18.7251262664795	17.9749304453532	-0.750195821126301	0.594522855736054	0.960503618475349	0.618969928171398	-0.692058775160046
D3	Ct_3	WNT6	28.9445915222168	30.2875398000081	1.34294827779134	2.53669185382031	0.960503618475349	2.64100187133799	1.40108532375759
D3	Ct_3	CDH1	23.0377044677734	23.800802230835	0.763097763061523	1.69713080421033	0.960503618475349	1.76691765815965	0.821234809027778
D3	Ct_3	GAPDH	16.0862789154053	15.9466676712036	-0.13961124420166	0.907763732904299	0.960503618475349	0.945091424377176	-0.0814741982354054
D3	Ct_3	WNT7A	27.9902839660645	32.7955716451009	4.80528767903646	27.9599074284505	0.960503618475349	29.1096325829907	4.86342472500272
D3	Ct_3	MYC	19.686429977417	19.5865516662598	-0.0998783111572266	0.933111694582403	0.960503618475349	0.971481706715039	-0.0417412651909717
D3	Ct_3	WNT8B	32.8253746032715	32.8951695760091	0.0697949727376326	1.04956751471377	0.960503618475349	1.0927262474865	0.127932018703888
D3	Ct_3	DKK2	26.9050464630127	27.7063026428223	0.80125617980957	1.74261779399934	0.960503618475349	1.8142750953562	0.859393225775825
D3	Ct_3	WNT16	30.6081314086914	31.3745028177897	0.766371409098308	1.70098616763399	0.960503618475349	1.77093155602479	0.824508455064563
D3	Ct_3	RSPO3	29.6406707763672	29.7627563476562	0.122085571289062	1.08830699105073	0.960503618475349	1.13305871015691	0.180222617255317
D3	Ct_3	WNT3	22.5965633392334	23.4310220082601	0.834458669026692	1.78318782192707	0.960503618475349	1.85651338279975	0.892595714992946
D3	Ct_3	18S	5.10423183441162	5.29883702596029	0.194605191548665	1.14441093782746	0.960503618475349	1.1914696788379	0.25274223751492
D3	Ct_3	NKD1	22.6884670257568	23.0245431264242	0.336076100667317	1.26231861635395	0.960503618475349	1.31422577913625	0.394213146633571
D4	Ct_1	TWIST1	22.2680149078369	21.9873364766439	-0.280678431193035	0.823203812443008	1.04523251658035	0.787579604905762	-0.344502343071832
D4	Ct_1	WNT3	23.3015956878662	23.4310220082601	0.129426320393879	1.09385864800079	1.04523251658035	1.0465218318882	0.0656024085150818
D4	Ct_1	DKK2	27.9016971588135	27.7063026428223	-0.195394515991211	0.873334043387613	1.04523251658035	0.835540446296933	-0.259218427870008
D4	Ct_1	RSPO1	30.1978569030762	29.9799620310466	-0.217894872029621	0.859819138255425	1.04523251658035	0.822610399711313	-0.281718783908418
D4	Ct_1	WNT8A	28.2219276428223	29.5841369628906	1.36220932006836	2.57078564218089	1.04523251658035	2.45953469816614	1.29838540818956
D4	Ct_1	WNT8B	32.0783309936523	32.8951695760091	0.816838582356773	1.76154164505446	1.04523251658035	1.68531079650835	0.753014670477976
D4	Ct_1	WNT2	30.2500610351562	29.796843846639	-0.453217188517254	0.730412222104095	1.04523251658035	0.69880357768983	-0.517041100396051
D4	Ct_1	VIM	18.0624313354492	17.9749304453532	-0.0875008900960275	0.94115164884486	1.04523251658035	0.90042323972468	-0.151324801974825
D4	Ct_1	MYC	19.9876403808594	19.5865516662598	-0.401088714599609	0.757286589231803	1.04523251658035	0.724514954537953	-0.464912626478407
D4	Ct_1	FRZB	27.8521976470947	29.8482055664062	1.99600791931152	3.9889469016688	1.04523251658035	3.81632492138619	1.93218400743273
D4	Ct_1	SFRP4	26.6042194366455	28.1562690734863	1.55204963684082	2.93233440147369	1.04523251658035	2.80543740742711	1.48822572496202
D4	Ct_1	RSPO3	29.118579864502	29.7627563476562	0.644176483154297	1.56284692984242	1.04523251658035	1.49521461019556	0.5803525712755
D4	Ct_1	WNT11	25.2342395782471	24.756113688151	-0.478125890096027	0.717909607523946	1.04523251658035	0.686842014705689	-0.541949801974825
D4	Ct_1	LGR5	25.2591571807861	24.7612838745117	-0.497873306274414	0.708149904259234	1.04523251658035	0.677504663341379	-0.561697218153211
D4	Ct_1	DKK4	35.1673927307129	35.2397766113281	0.0723838806152344	1.05145264845223	1.04523251658035	1.00595095519246	0.00855996873643725
D4	Ct_1	DKK1	23.7566356658936	24.4432989756266	0.686663309733074	1.60955659967221	1.04523251658035	1.53990291551409	0.622839397854277
D4	Ct_1	SFRP2	NA	35.5369205474854	NA	NA	1.04523251658035	NA	NA
D4	Ct_1	FN1	22.6927604675293	23.123769124349	0.43100865681966	1.34817582137458	1.04523251658035	1.28983341025914	0.367184744940863
D4	Ct_1	AXIN2	21.7852382659912	21.8264567057292	0.0412184397379569	1.02898249525317	1.04523251658035	0.984453199580563	-0.0226054721408401
D4	Ct_1	DKK3	26.2123050689697	26.4571018218994	0.244796752929688	1.18492582667335	1.04523251658035	1.13364807148368	0.180972841050891
D4	Ct_1	RSPO2	30.4164180755615	30.4195607503255	0.00314267476399621	1.00218071044997	1.04523251658035	0.95881126405134	-0.0606812371148011
D4	Ct_1	18S	5.07131099700928	5.29883702596029	0.227526028951009	1.17082546475052	1.04523251658035	1.12015790379452	0.163702117072212
D4	Ct_1	WNT10B	24.5457229614258	23.9404589335124	-0.60526402791341	0.657351067140876	1.04523251658035	0.62890414975943	-0.669087939792207
D4	Ct_1	WNT2B	25.248592376709	25.0285968780518	-0.219995498657227	0.858568115245986	1.04523251658035	0.821413514817671	-0.283819410536024
D4	Ct_1	WNT16	31.5581245422363	31.3745028177897	-0.183621724446613	0.880489848295163	1.04523251658035	0.842386583203352	-0.247445636325411
D4	Ct_1	LEF1	20.9578266143799	20.7408485412598	-0.216978073120117	0.860365706827559	1.04523251658035	0.823133315486955	-0.280801984998914
D4	Ct_1	WNT7B	29.141149520874	28.9364134470622	-0.204736073811848	0.867697408931143	1.04523251658035	0.830147737624884	-0.268559985690645
D4	Ct_1	SP5	28.4778594970703	28.5961106618245	0.118251164754231	1.0854183204043	1.04523251658035	1.03844676010982	0.0544272528754333
D4	Ct_1	WNT9A	30.4784927368164	29.9984906514486	-0.48000208536784	0.716976587641283	1.04523251658035	0.685949371329347	-0.543825997246637
D4	Ct_1	SNAI1	27.9562282562256	28.000425974528	0.04419771830241	1.03110962050354	1.04523251658035	0.986488273324082	-0.019626193576387
D4	Ct_1	SFRP1	24.1648139953613	23.9250939687093	-0.239720026652019	0.846909650020596	1.04523251658035	0.810259570560815	-0.303543938530817
D4	Ct_1	WNT5B	26.09792137146	25.8241392771403	-0.27378209431966	0.82714829207237	1.04523251658035	0.791353386879429	-0.337606006198457
D4	Ct_1	WNT10A	32.514533996582	33.4943046569824	0.979770660400391	1.97215187878046	1.04523251658035	1.88680685636596	0.915946748521594
D4	Ct_1	NKD1	23.3414516448975	23.0245431264242	-0.316908518473308	0.802788292037933	1.04523251658035	0.768047567697554	-0.380732430352106
D4	Ct_1	WNT4	29.5429458618164	30.0403912862142	0.497445424397785	1.4117116345675	1.04523251658035	1.35061970630816	0.433621512518988
D4	Ct_1	CDH2	21.3169536590576	21.2601636250814	-0.0567900339762382	0.961400837944822	1.04523251658035	0.919796143627641	-0.120613945855035
D4	Ct_1	WNT5A	23.0549335479736	22.8121859232585	-0.242747624715168	0.8451342135289	1.04523251658035	0.808560966218209	-0.306571536593965
D4	Ct_1	HPRT1	20.167407989502	20.2441190083822	0.0767110188802071	1.05461105051575	1.04523251658035	1.00897267716668	0.0128871070014099
D4	Ct_1	SFRP5	27.5351600646973	27.2887452443441	-0.246414820353191	0.842988689548486	1.04523251658035	0.806508289951082	-0.310238732231988
D4	Ct_1	GAPDH	16.0594329833984	15.9466676712036	-0.112765312194824	0.924813708274405	1.04523251658035	0.884792324773902	-0.176589224073622
D4	Ct_1	WNT6	28.4776020050049	30.2875398000081	1.80993779500325	3.50627170132315	1.04523251658035	3.35453752701311	1.74611388312446
D4	Ct_1	WNT3A	26.3673152923584	25.8178526560466	-0.549462636311848	0.683274581721538	1.04523251658035	0.653705822276733	-0.613286548190645
D4	Ct_1	RSPO4	28.1365795135498	27.9114570617676	-0.225122451782227	0.85552240833336	1.04523251658035	0.818499611103126	-0.288946363661024
D4	Ct_1	WNT7A	33.068546295166	32.7955716451009	-0.272974650065102	0.827611358104853	1.04523251658035	0.791796413694168	-0.336798561943899
D4	Ct_1	WNT1	33.0686988830566	33.8957125345866	0.827013651529946	1.77400939682337	1.04523251658035	1.69723900537206	0.763189739651148
D4	Ct_1	WIF1	29.266393661499	29.3874422709147	0.121048609415691	1.08752503273991	1.04523251658035	1.04046230430902	0.0572246975368941
D4	Ct_1	CDH1	23.7291851043701	23.800802230835	0.0716171264648438	1.05089397772919	1.04523251658035	1.00541646098742	0.00779321458604655
D4	Ct_1	WNT9B	32.500904083252	32.496592203776	-0.00431187947591383	0.997015694816432	1.04523251658035	0.953869764861823	-0.068135791354711
D4	Ct_2	WIF1	29.3097858428955	29.3874422709147	0.0776564280192069	1.055302371725	0.955530131562485	1.10441558760619	0.143283155229358
D4	Ct_2	SFRP4	26.6766529083252	28.1562690734863	1.47961616516113	2.78874527705439	0.955530131562485	2.91853201164283	1.54524289237128
D4	Ct_2	CDH2	21.2377605438232	21.2601636250814	0.0224030812581368	1.01564982834735	0.955530131562485	1.06291763576995	0.0880298084682882
D4	Ct_2	SFRP5	27.8403930664062	27.2887452443441	-0.551647822062176	0.682240439608537	0.955530131562485	0.713991549897998	-0.486021094852024
D4	Ct_2	RSPO3	29.5599689483643	29.7627563476562	0.202787399291992	1.15091987515581	0.955530131562485	1.20448307922412	0.268414126502143
D4	Ct_2	FN1	22.7353515625	23.123769124349	0.388417561848957	1.30895687040123	0.955530131562485	1.36987503288967	0.454044289059108
D4	Ct_2	DKK2	28.1094989776611	27.7063026428223	-0.403196334838867	0.756181083757209	0.955530131562485	0.791373352633789	-0.337569607628716
D4	Ct_2	WNT8B	31.42063331604	32.8951695760091	1.47453625996908	2.77894303239172	0.955530131562485	2.90827357568263	1.54016298717923
D4	Ct_2	WNT10B	24.6339988708496	23.9404589335124	-0.693539937337238	0.618334780505661	0.955530131562485	0.647111755120227	-0.627913210127087
D4	Ct_2	TWIST1	22.2317142486572	21.9873364766439	-0.244377772013348	0.844179808641528	0.955530131562485	0.883467491769332	-0.178751044803196
D4	Ct_2	WNT2B	25.2890739440918	25.0285968780518	-0.260477066040039	0.8348118207289	0.955530131562485	0.873663522639327	-0.194850338829888
D4	Ct_2	GAPDH	16.091760635376	15.9466676712036	-0.145092964172363	0.904321103172385	0.955530131562485	0.946407730432987	-0.0794662369622119
D4	Ct_2	FRZB	27.7614860534668	29.8482055664062	2.08671951293945	4.24781081135033	0.955530131562485	4.44550168648717	2.1523462401496
D4	Ct_2	WNT3A	26.3216400146484	25.8178526560466	-0.503787358601887	0.705252921069311	0.955530131562485	0.738075020110648	-0.438160631391736
D4	Ct_2	DKK4	35.5997467041016	35.2397766113281	-0.359970092773438	0.779180731995184	0.955530131562485	0.815443392372218	-0.294343365563286
D4	Ct_2	WNT5B	26.0016822814941	25.8241392771403	-0.17754300435384	0.884207572934854	0.955530131562485	0.92535812710479	-0.111916277143689
D4	Ct_2	WNT6	28.3820190429688	30.2875398000081	1.90552075703939	3.74644106583835	0.955530131562485	3.92079845740936	1.97114748424954
D4	Ct_2	WNT3	23.3608570098877	23.4310220082601	0.0701649983723946	1.0498367446506	0.955530131562485	1.09869559312996	0.135791725582546
D4	Ct_2	WNT8A	28.2786312103271	29.5841369628906	1.30550575256348	2.47170360519124	0.955530131562485	2.58673538755864	1.37113247977363
D4	Ct_2	AXIN2	21.7093868255615	21.8264567057292	0.117069880167644	1.08452993920907	0.955530131562485	1.13500339066822	0.182696607377796
D4	Ct_2	WNT9A	30.4718990325928	29.9984906514486	-0.473408381144207	0.72026096255776	0.955530131562485	0.75378152793569	-0.407781653934056
D4	Ct_2	WNT11	25.2518272399902	24.756113688151	-0.495713551839192	0.709210818190511	0.955530131562485	0.742217115676727	-0.43008682462904
D4	Ct_2	18S	5.1982855796814	5.29883702596029	0.10055144627889	1.07218320849106	0.955530131562485	1.12208204961347	0.166178173489041
D4	Ct_2	RSPO1	30.1432762145996	29.9799620310466	-0.163314183553059	0.892971363940884	0.955530131562485	0.934529780322778	-0.0976874563429074
D4	Ct_2	WNT1	33.1486740112305	33.8957125345866	0.747038523356117	1.67834408935557	0.955530131562485	1.75645333822298	0.812665250566269
D4	Ct_2	DKK1	23.874303817749	24.4432989756266	0.568995157877605	1.48348995479026	0.955530131562485	1.55253079498859	0.634621885087757
D4	Ct_2	NKD1	23.4264507293701	23.0245431264242	-0.401907602945965	0.756856867647159	0.955530131562485	0.792080587149612	-0.336280875735813
D4	Ct_2	WNT7A	32.5558166503906	32.7955716451009	0.239754994710289	1.18079211670386	0.955530131562485	1.23574555914111	0.30538172192044
D4	Ct_2	VIM	18.1939830780029	17.9749304453532	-0.219052632649738	0.859129411467827	0.955530131562485	0.899112841227703	-0.153425905439587
D4	Ct_2	WNT10A	32.5684242248535	33.4943046569824	0.925880432128906	1.89984330375928	0.955530131562485	1.98826100926054	0.991507159339058
D4	Ct_2	SFRP2	NA	35.5369205474854	NA	NA	0.955530131562485	NA	NA
D4	Ct_2	LEF1	20.7484016418457	20.7408485412598	-0.0075531005859375	0.994778270499861	0.955530131562485	1.04107472662657	0.0580736266242138
D4	Ct_2	WNT2	29.9805946350098	29.796843846639	-0.183750788370769	0.880411082936705	0.955530131562485	0.921384950464152	-0.118124061160618
D4	Ct_2	SNAI1	27.9311599731445	28.000425974528	0.0692660013834647	1.04918275607494	0.955530131562485	1.09801116827087	0.134892728593616
D4	Ct_2	WNT9B	32.0783805847168	32.496592203776	0.418211619059242	1.3362700723244	0.955530131562485	1.39845937682712	0.483838346269394
D4	Ct_2	LGR5	25.5229206085205	24.7612838745117	-0.761636734008789	0.589826793932039	0.955530131562485	0.617277021884756	-0.696010006798638
D4	Ct_2	RSPO4	28.2174987792969	27.9114570617676	-0.306041717529297	0.808857958773149	0.955530131562485	0.84650178163456	-0.240414990319146
D4	Ct_2	WNT16	31.5610694885254	31.3745028177897	-0.186566670735676	0.878694354083699	0.955530131562485	0.91958832595562	-0.120939943525524
D4	Ct_2	SFRP1	24.3154983520508	23.9250939687093	-0.390404383341473	0.762915731384918	0.955530131562485	0.79842142721067	-0.324777656131321
D4	Ct_2	WNT7B	29.1446990966797	28.9364134470622	-0.208285649617512	0.86556516904894	0.955530131562485	0.905848115572835	-0.142658922407361
D4	Ct_2	RSPO2	30.5600891113281	30.4195607503255	-0.140528361002605	0.907186853670433	0.955530131562485	0.949406851448002	-0.0749016337924542
D4	Ct_2	WNT5A	22.8619499206543	22.8121859232585	-0.0497639973958321	0.966094354099462	0.955530131562485	1.01105587588295	0.0158627298143192
D4	Ct_2	HPRT1	20.3964576721191	20.2441190083822	-0.15233866373698	0.899790684702713	0.955530131562485	0.941666468676789	-0.086711936526829
D4	Ct_2	MYC	20.0952606201172	19.5865516662598	-0.508708953857422	0.702851127451368	0.955530131562485	0.735561448284278	-0.443082226647271
D4	Ct_2	WNT4	29.8844356536865	30.0403912862142	0.155955632527668	1.114159386339	0.955530131562485	1.1660117766429	0.221582359737819
D4	Ct_2	SP5	28.6788749694824	28.5961106618245	-0.0827643076578788	0.944246667639529	0.955530131562485	0.988191409616246	-0.0171375804477275
D4	Ct_2	CDH1	23.8292427062988	23.800802230835	-0.0284404754638672	0.980479603816013	0.955530131562485	1.02611060753545	0.0371862517462842
D4	Ct_2	DKK3	26.362247467041	26.4571018218994	0.0948543548583984	1.06795758852858	0.955530131562485	1.11765977152625	0.16048108206855
D4	Ct_3	SFRP5	27.4239120483398	27.2887452443441	-0.135166803995769	0.910564548288022	0.959705739600953	0.948795563801292	-0.0758308304680727
D4	Ct_3	CDH2	21.2326679229736	21.2601636250814	0.0274957021077462	1.01924134219731	0.959705739600953	1.06203526783232	0.086831675635443
D4	Ct_3	TWIST1	22.1967353820801	21.9873364766439	-0.209398905436199	0.864897513203509	0.959705739600953	0.901211149954292	-0.150062931908502
D4	Ct_3	DKK1	23.7915153503418	24.4432989756266	0.651783625284832	1.57110938142732	0.959705739600953	1.63707407030887	0.711119598812529
D4	Ct_3	18S	5.29283380508423	5.29883702596029	0.00600322087605765	1.00416978508685	0.959705739600953	1.04633091545788	0.0653391944037546
D4	Ct_3	WNT5B	26.1453895568848	25.8241392771403	-0.321250279744465	0.80037594883248	0.959705739600953	0.833980579469367	-0.261914306216768
D4	Ct_3	WNT3	23.2513637542725	23.4310220082601	0.179658253987629	1.13261555922008	0.959705739600953	1.18016962125393	0.238994227515326
D4	Ct_3	LEF1	20.9908542633057	20.7408485412598	-0.250005722045898	0.840893080080164	0.959705739600953	0.876198865320748	-0.190669748518202
D4	Ct_3	WNT8A	28.0909786224365	29.5841369628906	1.4931583404541	2.8150456940805	0.959705739600953	2.93323836455433	1.5524943139818
D4	Ct_3	MYC	20.0306453704834	19.5865516662598	-0.444093704223633	0.73504592480966	0.959705739600953	0.765907605299197	-0.384757730695936
D4	Ct_3	VIM	17.9407939910889	17.9749304453532	0.0341364542643241	1.02394374340553	0.959705739600953	1.06693510432822	0.0934724277920209
D4	Ct_3	DKK2	27.9190444946289	27.7063026428223	-0.212741851806641	0.862895732712045	0.959705739600953	0.899125322591942	-0.153405878278944
D4	Ct_3	WNT4	29.8374118804932	30.0403912862142	0.202979405721027	1.15107305979633	0.959705739600953	1.19940207951132	0.262315379248724
D4	Ct_3	WNT2B	25.0848274230957	25.0285968780518	-0.0562305450439453	0.961773749354538	0.959705739600953	1.00215483733008	0.00310542848375164
D4	Ct_3	RSPO3	29.3901329040527	29.7627563476562	0.372623443603516	1.29470502507947	0.959705739600953	1.34906458475262	0.431959417131212
D4	Ct_3	RSPO2	30.1768074035645	30.4195607503255	0.242753346761067	1.1832487079801	0.959705739600953	1.23292865631094	0.302089320288764
D4	Ct_3	WNT7A	32.041072845459	32.7955716451009	0.754498799641929	1.68704540139757	0.959705739600953	1.75787778668391	0.813834773169626
D4	Ct_3	SFRP4	26.592342376709	28.1562690734863	1.56392669677734	2.95657463540426	0.959705739600953	3.0807095481513	1.62326267030504
D4	Ct_3	WNT7B	29.1147994995117	28.9364134470622	-0.178386052449543	0.883691031508143	0.959705739600953	0.920793733999739	-0.119050078921846
D4	Ct_3	NKD1	23.5051555633545	23.0245431264242	-0.48061243693034	0.716673325196163	0.959705739600953	0.746763612661269	-0.421276463402643
D4	Ct_3	WNT1	33.5541725158691	33.8957125345866	0.341540018717446	1.26710845944083	0.959705739600953	1.32030934812133	0.400875992245142
D4	Ct_3	LGR5	25.3000774383545	24.7612838745117	-0.538793563842773	0.688346289660131	0.959705739600953	0.717247236581441	-0.479457590315077
D4	Ct_3	WNT3A	26.3537769317627	25.8178526560466	-0.535924275716145	0.689716661862549	0.959705739600953	0.718675145309993	-0.476588302188448
D4	Ct_3	SFRP2	35.3814353942871	35.5369205474854	0.155485153198242	1.11379610547687	0.959705739600953	1.16056001284309	0.214821126725939
D4	Ct_3	FN1	22.7976531982422	23.123769124349	0.32611592610677	1.25363375069705	0.959705739600953	1.30626888948097	0.385451899634467
D4	Ct_3	WNT10B	24.7543315887451	23.9404589335124	-0.813872655232746	0.568852823600356	0.959705739600953	0.592736710980687	-0.754536681705049
D4	Ct_3	WIF1	29.2534694671631	29.3874422709147	0.133972803751629	1.0973112519667	0.959705739600953	1.143383025325	0.193308777279325
D4	Ct_3	WNT8B	31.6818981170654	32.8951695760091	1.21327145894369	2.31862813815896	0.959705739600953	2.41597819256874	1.27260743247138
D4	Ct_3	WNT10A	32.0307998657227	33.4943046569824	1.46350479125977	2.75777506786928	0.959705739600953	2.87356317053597	1.52284076478746
D4	Ct_3	HPRT1	20.4850597381592	20.2441190083822	-0.240940729777019	0.846193360037806	0.959705739600953	0.88172168313764	-0.181604756249323
D4	Ct_3	SFRP1	24.0866737365723	23.9250939687093	-0.161579767862957	0.894045544451404	0.959705739600953	0.931582992119178	-0.10224379433526
D4	Ct_3	WNT9A	30.6530361175537	29.9984906514486	-0.654545466105144	0.635275608970047	0.959705739600953	0.661948327238509	-0.595209492577447
D4	Ct_3	WNT9B	32.4986190795898	32.496592203776	-0.00202687581380445	0.998596063186981	0.959705739600953	1.04052317494965	0.0573090977138925
D4	Ct_3	WNT5A	23.0207004547119	22.8121859232585	-0.208514531453449	0.865427859066508	0.959705739600953	0.901763762949208	-0.149178557925753
D4	Ct_3	DKK3	26.1237564086914	26.4571018218994	0.333345413208008	1.25993159942313	0.959705739600953	1.31283116004601	0.392681386735705
D4	Ct_3	SP5	28.3134574890137	28.5961106618245	0.282653172810871	1.2164298909512	0.959705739600953	1.26750298633933	0.341989146338568
D4	Ct_3	GAPDH	15.8897380828857	15.9466676712036	0.0569295883178711	1.04024949522095	0.959705739600953	1.0839254703775	0.116265561845568
D4	Ct_3	SNAI1	27.7151145935059	28.000425974528	0.285311381022137	1.21867326504962	0.959705739600953	1.26984055087171	0.344647354549833
D4	Ct_3	AXIN2	21.8129863739014	21.8264567057292	0.0134703318278007	1.00938064756861	0.959705739600953	1.05176056151161	0.0728063053554974
D4	Ct_3	RSPO1	29.7462253570557	29.9799620310466	0.233736673990887	1.17587660537651	0.959705739600953	1.22524702818328	0.293072647518583
D4	Ct_3	WNT6	28.5033111572266	30.2875398000081	1.78422864278157	3.44434258018983	0.959705739600953	3.5889569459301	1.84356461630927
D4	Ct_3	WNT16	31.5987911224365	31.3745028177897	-0.224288304646809	0.85601720306952	0.959705739600953	0.891957990608094	-0.164952331119112
D4	Ct_3	RSPO4	28.3999290466309	27.9114570617676	-0.488471984863281	0.712779631129367	0.959705739600953	0.742706437731363	-0.429136011335585
D4	Ct_3	FRZB	27.6560592651367	29.8482055664062	2.19214630126953	4.56984838451062	0.959705739600953	4.76171830170649	2.25148227479723
D4	Ct_3	DKK4	35.1000938415527	35.2397766113281	0.139682769775391	1.10166284764341	0.959705739600953	1.14791732734816	0.199018743303087
D4	Ct_3	CDH1	23.7844982147217	23.800802230835	0.0163040161132812	1.01136518127009	0.959705739600953	1.05382841795926	0.0756399896409783
D4	Ct_3	WNT2	29.9114971160889	29.796843846639	-0.114653269449871	0.923604258766953	0.959705739600953	0.962382760314624	-0.0553172959221741
D4	Ct_3	WNT11	25.1376800537109	24.756113688151	-0.381566365559895	0.767603733895077	0.959705739600953	0.79983238843007	-0.322230392032198
E1	Ct_1	WNT3	23.2673854827881	23.4310220082601	0.163636525472004	1.12010697738448	0.904040318593918	1.23900113119581	0.309177504645453
E1	Ct_1	WNT3A	26.9786949157715	25.8178526560466	-1.16084225972493	0.447251349440324	0.904040318593918	0.494725003123697	-1.01530128055148
E1	Ct_1	DKK2	27.5849514007568	27.7063026428223	0.12135124206543	1.08775318567247	0.904040318593918	1.20321313474634	0.266892221238878
E1	Ct_1	DKK1	24.4723510742188	24.4432989756266	-0.0290520985921212	0.980064022638444	0.904040318593918	1.08409326717061	0.116488880581328
E1	Ct_1	LGR5	25.9886665344238	24.7612838745117	-1.22738265991211	0.427091573805213	0.904040318593918	0.472425360928019	-1.08184168073866
E1	Ct_1	LEF1	21.5334320068359	20.7408485412598	-0.792583465576172	0.577309365263266	0.904040318593918	0.638588073329709	-0.647042486402723
E1	Ct_1	SFRP5	27.3838043212891	27.2887452443441	-0.0950590769449882	0.936233908790486	0.904040318593918	1.03561079028714	0.0504819022284606
E1	Ct_1	WNT10B	24.6396217346191	23.9404589335124	-0.69916280110677	0.615929528154564	0.904040318593918	0.681307587157771	-0.553621821933321
E1	Ct_1	SFRP4	28.0700607299805	28.1562690734863	0.0862083435058594	1.0615765030243	0.904040318593918	1.17425791880101	0.231749322679308
E1	Ct_1	NKD1	23.6418914794922	23.0245431264242	-0.617348353068035	0.651867948624561	0.904040318593918	0.721060704060668	-0.471807373894586
E1	Ct_1	WNT16	32.3549156188965	31.3745028177897	-0.98041280110677	0.506834697558581	0.904040318593918	0.56063284693638	-0.834871821933321
E1	Ct_1	WNT2	30.3876895904541	29.796843846639	-0.590845743815105	0.663953566798456	0.904040318593918	0.73442915447745	-0.445304764641657
E1	Ct_1	WNT11	25.71852684021	24.756113688151	-0.962413152058918	0.5131977847037	0.904040318593918	0.56767134623143	-0.816872172885469
E1	Ct_1	VIM	18.4562530517578	17.9749304453532	-0.481322606404621	0.716320628155864	0.904040318593918	0.792354736202451	-0.335781627231173
E1	Ct_1	WIF1	29.908390045166	29.3874422709147	-0.520947774251301	0.696913847259298	0.904040318593918	0.770888015639866	-0.375406795077852
E1	Ct_1	WNT5B	26.7161693572998	25.8241392771403	-0.892030080159504	0.538855337282915	0.904040318593918	0.596052328861852	-0.746489100986055
E1	Ct_1	WNT2B	25.2376880645752	25.0285968780518	-0.209091186523438	0.865082010758816	0.904040318593918	0.956906448712714	-0.0635502073499887
E1	Ct_1	GAPDH	15.9184093475342	15.9466676712036	0.0282583236694336	1.01978026475611	0.904040318593918	1.12802520394467	0.173799302842882
E1	Ct_1	18S	5.5137996673584	5.29883702596029	-0.214962641398112	0.861568469746924	0.904040318593918	0.953019961639486	-0.0694216622246634
E1	Ct_1	WNT10A	32.6586761474609	33.4943046569824	0.835628509521484	1.78463434475477	0.904040318593918	1.97406499251103	0.981169488694933
E1	Ct_1	FN1	23.2656078338623	23.123769124349	-0.141838709513348	0.90636326224507	0.904040318593918	1.00256951333184	0.00370226966010139
E1	Ct_1	DKK3	26.2627391815186	26.4571018218994	0.194362640380859	1.14421855144702	0.904040318593918	1.26567203686962	0.339903619554308
E1	Ct_1	FRZB	29.6810836791992	29.8482055664062	0.167121887207031	1.12281628006885	0.904040318593918	1.24199801377797	0.31266286638048
E1	Ct_1	HPRT1	20.4940376281738	20.2441190083822	-0.249918619791668	0.840943850265021	0.904040318593918	0.930206134581439	-0.104377640618219
E1	Ct_1	WNT6	30.392427444458	30.2875398000081	-0.104887644449871	0.929877357649564	0.904040318593918	1.02857952076278	0.0406533347235776
E1	Ct_1	WNT1	33.2805671691895	33.8957125345866	0.615145365397133	1.53171232406362	0.904040318593918	1.6942964739072	0.760686344570582
E1	Ct_1	RSPO2	30.9445209503174	30.4195607503255	-0.524960199991863	0.694978282205659	0.904040318593918	0.768746999344653	-0.379419220818414
E1	Ct_1	RSPO3	30.2672576904297	29.7627563476562	-0.504501342773438	0.704903980490037	0.904040318593918	0.779726264406433	-0.358960363599989
E1	Ct_1	RSPO4	28.7461452484131	27.9114570617676	-0.834688186645508	0.560704212348856	0.904040318593918	0.620220360548672	-0.689147207472059
E1	Ct_1	DKK4	33.8696784973145	35.2397766113281	1.37009811401367	2.58488144649833	0.904040318593918	2.85925460771338	1.51563909318712
E1	Ct_1	WNT7B	30.3234062194824	28.9364134470622	-1.38699277242025	0.382360985008982	0.904040318593918	0.422946827862368	-1.2414517932468
E1	Ct_1	WNT5A	23.2975845336914	22.8121859232585	-0.485398610432942	0.714299684673693	0.904040318593918	0.79011927895502	-0.339857631259493
E1	Ct_1	WNT8B	31.293737411499	32.8951695760091	1.60143216451009	3.0344439332583	0.904040318593918	3.35653606465015	1.74697314368354
E1	Ct_1	WNT8A	29.6021957397461	29.5841369628906	-0.0180587768554688	0.987560626406784	0.904040318593918	1.09238560061433	0.12748220231798
E1	Ct_1	SNAI1	27.1123752593994	28.000425974528	0.888050715128582	1.85067391176182	0.904040318593918	2.04711435286451	1.03359169430203
E1	Ct_1	WNT9A	31.282693862915	29.9984906514486	-1.28420321146647	0.410597511403353	0.904040318593918	0.454180530401529	-1.13866223229302
E1	Ct_1	WNT9B	32.7453002929688	32.496592203776	-0.248708089192711	0.841649762074557	0.904040318593918	0.930986975651264	-0.103167110019262
E1	Ct_1	MYC	20.5272178649902	19.5865516662598	-0.940666198730469	0.520992244311424	0.904040318593918	0.576293151528617	-0.79512521955702
E1	Ct_1	CDH2	21.8969745635986	21.2601636250814	-0.636810938517254	0.643133017124577	0.904040318593918	0.71139860014746	-0.491269959343805
E1	Ct_1	WNT7A	31.3641338348389	32.7955716451009	1.43143781026205	2.69715383633832	0.904040318593918	2.98344419033577	1.5769787894355
E1	Ct_1	CDH1	23.8099155426025	23.800802230835	-0.00911331176757812	0.993703043099177	0.904040318593918	1.0991800063129	0.136427667405871
E1	Ct_1	SP5	27.9906845092773	28.5961106618245	0.605426152547199	1.52142809609667	0.904040318593918	1.68292062290208	0.750967131720648
E1	Ct_1	WNT4	30.8911285400391	30.0403912862142	-0.850737253824871	0.554501299364531	0.904040318593918	0.613359037157727	-0.705196274651422
E1	Ct_1	RSPO1	29.3615875244141	29.9799620310466	0.618374506632488	1.5351445497173	0.904040318593918	1.69809301437458	0.763915485805937
E1	Ct_1	SFRP1	24.2902774810791	23.9250939687093	-0.365183512369793	0.776370113601629	0.904040318593918	0.858778195655192	-0.219642533196344
E1	Ct_1	AXIN2	21.818883895874	21.8264567057292	0.00757280985514441	1.00526287231345	0.904040318593918	1.11196685771379	0.153113789028593
E1	Ct_1	SFRP2	NA	35.5369205474854	NA	NA	0.904040318593918	NA	NA
E1	Ct_1	TWIST1	22.8389282226562	21.9873364766439	-0.851591746012371	0.554172971669302	0.904040318593918	0.612995859002422	-0.706050766838922
E1	Ct_2	WNT9B	32.6593437194824	32.496592203776	-0.162751515706383	0.893319701082784	0.992111217181068	0.90042294211834	-0.151325278811987
E1	Ct_2	WNT7B	30.113109588623	28.9364134470622	-1.17669614156087	0.442363377819134	0.992111217181068	0.445880834888694	-1.16526990466647
E1	Ct_2	AXIN2	21.6168727874756	21.8264567057292	0.209583918253582	1.15635463632169	0.992111217181068	1.16554940242214	0.221010155147978
E1	Ct_2	TWIST1	22.7387065887451	21.9873364766439	-0.751370112101238	0.594039136895799	0.992111217181068	0.598762645365173	-0.739943875206842
E1	Ct_2	DKK2	27.5189762115479	27.7063026428223	0.187326431274414	1.13865163684866	0.992111217181068	1.14770563736187	0.19875266816881
E1	Ct_2	GAPDH	15.8365173339844	15.9466676712036	0.110150337219238	1.07934070422719	0.992111217181068	1.08792309323341	0.121576574113634
E1	Ct_2	DKK4	33.9444999694824	35.2397766113281	1.2952766418457	2.45424051863703	0.992111217181068	2.47375543803483	1.3067028787401
E1	Ct_2	WNT16	32.226490020752	31.3745028177897	-0.851987202962238	0.554021088205502	0.992111217181068	0.558426392738172	-0.840560966067842
E1	Ct_2	WNT8B	31.589729309082	32.8951695760091	1.30544026692709	2.47159141418379	0.992111217181068	2.49124429941075	1.31686650382148
E1	Ct_2	CDH2	21.8463191986084	21.2601636250814	-0.586155573527019	0.666115577865361	0.992111217181068	0.671412202916147	-0.574729336632623
E1	Ct_2	LEF1	21.3005256652832	20.7408485412598	-0.559677124023438	0.67845398512485	0.992111217181068	0.683848719151239	-0.548250887129041
E1	Ct_2	RSPO4	28.5784339904785	27.9114570617676	-0.666976928710938	0.629825061928939	0.992111217181068	0.634833122559072	-0.655550691816541
E1	Ct_2	DKK3	26.3386173248291	26.4571018218994	0.118484497070312	1.08559388325378	0.992111217181068	1.09422599447906	0.129910733964709
E1	Ct_2	WNT6	30.8050518035889	30.2875398000081	-0.51751200358073	0.698575521779311	0.992111217181068	0.704130252416868	-0.506085766686334
E1	Ct_2	WNT11	25.7583103179932	24.756113688151	-1.00219662984212	0.499239285383452	0.992111217181068	0.503208991832553	-0.990770392947725
E1	Ct_2	WNT3	23.1984367370605	23.4310220082601	0.232585271199543	1.17493852252469	0.992111217181068	1.1842810585925	0.244011508093939
E1	Ct_2	WNT8A	29.6454658508301	29.5841369628906	-0.0613288879394531	0.958380933644771	0.992111217181068	0.966001509758012	-0.049902651045057
E1	Ct_2	SNAI1	26.8812694549561	28.000425974528	1.11915651957194	2.17219936415973	0.992111217181068	2.1894716303397	1.13058275646634
E1	Ct_2	RSPO2	30.0562572479248	30.4195607503255	0.363303502400715	1.28636807057702	0.992111217181068	1.29659663987273	0.374729739295111
E1	Ct_2	WNT4	30.2093925476074	30.0403912862142	-0.16900126139323	0.889458215856523	0.992111217181068	0.896530752251529	-0.157575024498834
E1	Ct_2	LGR5	25.7891960144043	24.7612838745117	-1.02791213989258	0.490419367617354	0.992111217181068	0.49431894239721	-1.01648590299818
E1	Ct_2	WNT10B	24.6617393493652	23.9404589335124	-0.721280415852863	0.606558872146762	0.992111217181068	0.611381931423178	-0.709854178958467
E1	Ct_2	WNT9A	31.2653884887695	29.9984906514486	-1.26689783732096	0.415552356585157	0.992111217181068	0.418856625536283	-1.25547160042657
E1	Ct_2	SFRP5	27.5693798065186	27.2887452443441	-0.28063456217448	0.823228844547066	0.992111217181068	0.829774757396801	-0.269208325280084
E1	Ct_2	SFRP2	35.6282653808594	35.5369205474854	-0.0913448333740234	0.938647364743677	0.992111217181068	0.946111029175438	-0.0799185964796274
E1	Ct_2	WNT2	29.8864574432373	29.796843846639	-0.0896135965983085	0.939774419454028	0.992111217181068	0.947247045673219	-0.0781873597039124
E1	Ct_2	HPRT1	20.3368244171143	20.2441190083822	-0.0927054087320975	0.937762563434895	0.992111217181068	0.945219192359706	-0.0812791718377015
E1	Ct_2	WNT10A	32.0542259216309	33.4943046569824	1.44007873535156	2.71335673280556	0.992111217181068	2.73493201751629	1.45150497224596
E1	Ct_2	18S	5.35056066513062	5.29883702596029	-0.0517236391703291	0.964782979486218	0.992111217181068	0.972454461534565	-0.040297402275933
E1	Ct_2	FRZB	29.8824768066406	29.8482055664062	-0.034271240234375	0.976524915835135	0.992111217181068	0.984289764014342	-0.0228450033399788
E1	Ct_2	WNT5A	23.2689533233643	22.8121859232585	-0.456767400105793	0.728617019458815	0.992111217181068	0.734410625382372	-0.445341163211397
E1	Ct_2	SFRP4	28.1770172119141	28.1562690734863	-0.0207481384277344	0.985721406341924	0.992111217181068	0.993559380512499	-0.0093219015333382
E1	Ct_2	FN1	23.3397006988525	23.123769124349	-0.215931574503582	0.860990023214602	0.992111217181068	0.867836194475225	-0.204505337609186
E1	Ct_2	NKD1	23.5744438171387	23.0245431264242	-0.549900690714519	0.683067146335691	0.992111217181068	0.688498561962157	-0.538474453820123
E1	Ct_2	VIM	18.5432624816895	17.9749304453532	-0.568332036336262	0.674396037025563	0.992111217181068	0.679758504234793	-0.556905799441866
E1	Ct_2	DKK1	24.7011432647705	24.4432989756266	-0.257844289143879	0.836336661311227	0.992111217181068	0.842986801104365	-0.246418052249483
E1	Ct_2	SFRP1	23.9086093902588	23.9250939687093	0.0164845784505196	1.01149176789021	0.992111217181068	1.01953465536274	0.0279108153449157
E1	Ct_2	WIF1	29.5900821685791	29.3874422709147	-0.202639897664387	0.868959053668818	0.992111217181068	0.875868590759241	-0.191213660769991
E1	Ct_2	WNT1	32.8578910827637	33.8957125345866	1.03782145182291	2.05312498062845	0.992111217181068	2.06945042559047	1.04924768871731
E1	Ct_2	RSPO3	29.9631099700928	29.7627563476562	-0.200353622436523	0.870337206711949	0.992111217181068	0.877257702200846	-0.188927385542127
E1	Ct_2	WNT3A	27.1573810577393	25.8178526560466	-1.33952840169271	0.395149804170775	0.992111217181068	0.398291842010952	-1.32810216479831
E1	Ct_2	SP5	28.2983245849609	28.5961106618245	0.297786076863606	1.22925657930547	0.992111217181068	1.2390310259753	0.309212313758002
E1	Ct_2	WNT2B	24.9483127593994	25.0285968780518	0.0802841186523438	1.05722622601041	0.992111217181068	1.06563277150959	0.0917103555467397
E1	Ct_2	WNT7A	31.0387859344482	32.7955716451009	1.75678571065267	3.37944353791011	0.992111217181068	3.40631521888472	1.76821194754707
E1	Ct_2	WNT5B	26.7738437652588	25.8241392771403	-0.949704488118488	0.517738501108322	0.992111217181068	0.521855304266589	-0.938278251224092
E1	Ct_2	CDH1	23.7443714141846	23.800802230835	0.0564308166503906	1.03988992006299	0.992111217181068	1.04815861574238	0.0678570535447867
E1	Ct_2	MYC	20.4192428588867	19.5865516662598	-0.832691192626953	0.561480882574004	0.992111217181068	0.565945503740362	-0.821264955732557
E1	Ct_2	RSPO1	29.559103012085	29.9799620310466	0.42085901896159	1.33872442961935	0.992111217181068	1.34936931105681	0.432285255855986
E1	Ct_3	WIF1	29.9835319519043	29.3874422709147	-0.596089680989582	0.661544595657986	0.778015435250698	0.850297520697411	-0.233960363599988
E1	Ct_3	WNT7A	32.1354484558105	32.7955716451009	0.660123189290367	1.58021755007102	0.778015435250698	2.03108766031336	1.02225250667996
E1	Ct_3	RSPO4	28.9591522216797	27.9114570617676	-1.04769515991211	0.483740367887823	0.778015435250698	0.621761916242637	-0.685565842522515
E1	Ct_3	WNT16	32.6057739257812	31.3745028177897	-1.23127110799154	0.42594199795869	0.778015435250698	0.54747242620121	-0.869141790601941
E1	Ct_3	18S	5.71641540527344	5.29883702596029	-0.417578379313151	0.74868025963309	0.778015435250698	0.962294866800225	-0.0554490619235567
E1	Ct_3	VIM	18.782299041748	17.9749304453532	-0.807368596394856	0.571423155266633	0.778015435250698	0.734462491843114	-0.445239279005261
E1	Ct_3	SFRP5	27.6601543426514	27.2887452443441	-0.371409098307293	0.77302710268123	0.778015435250698	0.993588388682981	-0.00927978091769816
E1	Ct_3	CDH1	24.2322959899902	23.800802230835	-0.431493759155273	0.741493648943604	0.778015435250698	0.953057761257236	-0.0693644417656789
E1	Ct_3	WNT8A	29.640043258667	29.5841369628906	-0.0559062957763672	0.961989934669255	0.778015435250698	1.23646638753288	0.306223021613227
E1	Ct_3	DKK2	27.7942638397217	27.7063026428223	-0.0879611968994141	0.940851412557476	0.778015435250698	1.20929658966767	0.274168120490181
E1	Ct_3	DKK1	24.5630970001221	24.4432989756266	-0.119798024495442	0.920316484765232	0.778015435250698	1.18290260458481	0.242331292894153
E1	Ct_3	FN1	23.631139755249	23.123769124349	-0.507370630900066	0.703503433173073	0.778015435250698	0.9042281184902	-0.145241313510472
E1	Ct_3	WNT9A	31.5993423461914	29.9984906514486	-1.60085169474284	0.3296822923541	0.778015435250698	0.423747752829437	-1.23872237735325
E1	Ct_3	WNT2	30.9175319671631	29.796843846639	-1.12068812052409	0.459874427239335	0.778015435250698	0.59108650857441	-0.758558803134495
E1	Ct_3	WNT5B	26.7981948852539	25.8241392771403	-0.974055608113606	0.50907297748621	0.778015435250698	0.654322465109156	-0.611926290724011
E1	Ct_3	WNT2B	25.6188945770264	25.0285968780518	-0.590297698974609	0.664205834560487	0.778015435250698	0.853718068390843	-0.228168381585015
E1	Ct_3	RSPO3	30.2227554321289	29.7627563476562	-0.459999084472656	0.72698672000229	0.778015435250698	0.934411692960866	-0.0978697670830616
E1	Ct_3	AXIN2	21.6641883850098	21.8264567057292	0.162268320719402	1.11904520814511	0.778015435250698	1.43833291403084	0.524397638108997
E1	Ct_3	HPRT1	20.79075050354	20.2441190083822	-0.546631495157879	0.684616754566023	0.778015435250698	0.879952663593904	-0.184502177768284
E1	Ct_3	MYC	20.5830078125	19.5865516662598	-0.996456146240234	0.501229715847142	0.778015435250698	0.644241351954195	-0.63432682885064
E1	Ct_3	TWIST1	22.8575973510742	21.9873364766439	-0.87026087443034	0.547047922087211	0.778015435250698	0.703132479513002	-0.508131557040745
E1	Ct_3	WNT8B	32.8124618530273	32.8951695760091	0.0827077229817732	1.05900376832697	0.778015435250698	1.3611603579378	0.444837040371368
E1	Ct_3	SFRP4	28.5673904418945	28.1562690734863	-0.411121368408203	0.752038606905443	0.778015435250698	0.96661142289949	-0.0489920510186085
E1	Ct_3	GAPDH	16.0688457489014	15.9466676712036	-0.122178077697754	0.918799465336435	0.778015435250698	1.18095274683127	0.239951239691841
E1	Ct_3	WNT3	23.6078453063965	23.4310220082601	-0.176823298136394	0.884648780831565	0.778015435250698	1.13705813631642	0.1853060192532
E1	Ct_3	WNT9B	33.2536010742188	32.496592203776	-0.757008870442711	0.591721872649939	0.778015435250698	0.760552870598601	-0.394879553053116
E1	Ct_3	WNT4	30.9128437042236	30.0403912862142	-0.872452418009441	0.546217553089002	0.778015435250698	0.70206518835066	-0.510323100619847
E1	Ct_3	WNT5A	23.6814460754395	22.8121859232585	-0.869260152180988	0.547427512313702	0.778015435250698	0.703620375008763	-0.507130834791394
E1	Ct_3	SFRP1	24.3308734893799	23.9250939687093	-0.405779520670574	0.754828331803255	0.778015435250698	0.970197116410716	-0.0436502032809794
E1	Ct_3	WNT6	30.728479385376	30.2875398000081	-0.44093958536784	0.736654690585031	0.778015435250698	0.946838143831504	-0.078810267978245
E1	Ct_3	LEF1	21.6101818084717	20.7408485412598	-0.869333267211914	0.547399769676383	0.778015435250698	0.703584716799347	-0.507203949822319
E1	Ct_3	WNT7B	30.4981212615967	28.9364134470622	-1.5617078145345	0.338749843594148	0.778015435250698	0.435402471783858	-1.19957849714491
E1	Ct_3	DKK3	26.6217193603516	26.4571018218994	-0.164617538452148	0.892165002927256	0.778015435250698	1.14671889850074	0.197511778937446
E1	Ct_3	LGR5	26.2551536560059	24.7612838745117	-1.49386978149414	0.355058886014178	0.778015435250698	0.456364835358013	-1.13174046410455
E1	Ct_3	SP5	28.1450119018555	28.5961106618245	0.451098759969074	1.36708103253619	0.778015435250698	1.75713870264756	0.813228077358669
E1	Ct_3	WNT3A	27.5751304626465	25.8178526560466	-1.75727780659993	0.295805789335971	0.778015435250698	0.380205553686289	-1.39514848921034
E1	Ct_3	SNAI1	27.4080486297607	28.000425974528	0.592377344767254	1.50772921280015	0.778015435250698	1.93791683877624	0.954506662156848
E1	Ct_3	SFRP2	NA	35.5369205474854	NA	NA	0.778015435250698	NA	NA
E1	Ct_3	DKK4	33.8193893432617	35.2397766113281	1.42038726806641	2.6765734958581	0.778015435250698	3.44025757663231	1.782516585456
E1	Ct_3	WNT10B	24.8280067443848	23.9404589335124	-0.887547810872395	0.540532095402124	0.778015435250698	0.694757547101813	-0.5254184934828
E1	Ct_3	WNT11	25.9085597991943	24.756113688151	-1.15244611104329	0.449861836834787	0.778015435250698	0.578217110422532	-0.790316793653698
E1	Ct_3	NKD1	23.8027610778809	23.0245431264242	-0.778217951456707	0.583086589927501	0.778015435250698	0.749453755682385	-0.416088634067112
E1	Ct_3	CDH2	22.2777767181396	21.2601636250814	-1.01761309305827	0.493932877587908	0.778015435250698	0.634862568541136	-0.655483775668675
E1	Ct_3	WNT10A	32.6655006408691	33.4943046569824	0.828804016113281	1.77621228453194	0.778015435250698	2.28300391490253	1.19093333350288
E1	Ct_3	FRZB	30.4657440185547	29.8482055664062	-0.617538452148438	0.651782059832962	0.778015435250698	0.837749523083613	-0.255409134758843
E1	Ct_3	WNT1	33.972240447998	33.8957125345866	-0.0765279134114607	0.948337234476033	0.778015435250698	1.2189182778494	0.285601403978134
E1	Ct_3	RSPO2	31.2523498535156	30.4195607503255	-0.832789103190105	0.561442778163563	0.778015435250698	0.721634498141609	-0.470659785800511
E1	Ct_3	RSPO1	29.6650333404541	29.9799620310466	0.314928690592449	1.24395016591608	0.778015435250698	1.59887594712725	0.677058007982044
E3	Ct_1	DKK1	23.7105960845947	24.4432989756266	0.732702891031902	1.6617494668564	0.771734873232833	2.15326470850702	1.10652568605211
E3	Ct_1	SFRP1	24.7275066375732	23.9250939687093	-0.802412668863933	0.573389476179177	0.771734873232833	0.742987645196363	-0.428589873843723
E3	Ct_1	LGR5	26.258638381958	24.7612838745117	-1.49735450744629	0.354202301775571	0.771734873232833	0.458968894708361	-1.12353171242608
E3	Ct_1	WNT2B	25.3923530578613	25.0285968780518	-0.36375617980957	0.77713859665627	0.771734873232833	1.00700204644219	0.0100666152106396
E3	Ct_1	WNT1	33.4823837280273	33.8957125345866	0.413328806559242	1.33175510073982	0.771734873232833	1.72566401614201	0.787151601579452
E3	Ct_1	WNT10A	33.6195220947266	33.4943046569824	-0.125217437744141	0.916865846108361	0.771734873232833	1.18805807267406	0.248605357276069
E3	Ct_1	VIM	18.8326473236084	17.9749304453532	-0.857716878255207	0.551825152344328	0.771734873232833	0.71504498693017	-0.483894083234997
E3	Ct_1	18S	5.55018091201782	5.29883702596029	-0.251343886057536	0.840113475849387	0.771734873232833	1.08860374849994	0.122478908962674
E3	Ct_1	WNT2	31.3292121887207	29.796843846639	-1.53236834208171	0.345709381098246	0.771734873232833	0.447963922700621	-1.1585455470615
E3	Ct_1	DKK4	33.9459342956543	35.2397766113281	1.29384231567383	2.45180172734203	0.771734873232833	3.17700004545773	1.66766511069404
E3	Ct_1	DKK2	27.7084522247314	27.7063026428223	-0.00214958190917969	0.998511132824369	0.771734873232833	1.29385254892209	0.37167321311103
E3	Ct_1	FN1	23.1311206817627	23.123769124349	-0.00735155741373816	0.994917249818032	0.771734873232833	1.28919566074587	0.366471237606472
E3	Ct_1	WNT6	31.1685752868652	30.2875398000081	-0.881035486857098	0.542977572043643	0.771734873232833	0.703580453438737	-0.507212691836888
E3	Ct_1	DKK3	26.9699058532715	26.4571018218994	-0.51280403137207	0.700858919317573	0.771734873232833	0.908160229149218	-0.138981236351861
E3	Ct_1	MYC	21.1380405426025	19.5865516662598	-1.55148887634277	0.341157804036607	0.771734873232833	0.442066072001491	-1.17766608132256
E3	Ct_1	LEF1	21.4229640960693	20.7408485412598	-0.68211555480957	0.623250674946543	0.771734873232833	0.807596878881107	-0.30829275978936
E3	Ct_1	SFRP2	NA	35.5369205474854	NA	NA	0.771734873232833	NA	NA
E3	Ct_1	WNT9B	33.6598014831543	32.496592203776	-1.16320927937826	0.446518148925439	0.771734873232833	0.57859008891869	-0.789386484358048
E3	Ct_1	WIF1	29.4098052978516	29.3874422709147	-0.0223630269368478	0.984618651048769	0.771734873232833	1.27585092393733	0.351459768083362
E3	Ct_1	WNT16	32.4734802246094	31.3745028177897	-1.09897740681966	0.466847283415258	0.771734873232833	0.604932211317098	-0.72515461179945
E3	Ct_1	AXIN2	21.3815746307373	21.8264567057292	0.444882074991863	1.36120284806577	0.771734873232833	1.76382187105739	0.818704870012073
E3	Ct_1	WNT8A	30.4114627838135	29.5841369628906	-0.827325820922852	0.563572913347601	0.771734873232833	0.730267521780852	-0.453503025902642
E3	Ct_1	WNT3	23.2583427429199	23.4310220082601	0.172679265340168	1.12714980048736	0.771734873232833	1.46054019272924	0.546502060360378
E3	Ct_1	WNT7B	30.4410190582275	28.9364134470622	-1.50460561116536	0.352426518282313	0.771734873232833	0.456667866784329	-1.13078281614515
E3	Ct_1	TWIST1	22.4690284729004	21.9873364766439	-0.481691996256512	0.716137243801141	0.771734873232833	0.927957603886952	-0.107869201236302
E3	Ct_1	CDH1	24.5414905548096	23.800802230835	-0.740688323974609	0.598453756019288	0.771734873232833	0.775465482740643	-0.3668655289544
E3	Ct_1	WNT5A	23.4779853820801	22.8121859232585	-0.665799458821613	0.630339309735583	0.771734873232833	0.816782202798563	-0.291976663801404
E3	Ct_1	RSPO1	31.2347106933594	29.9799620310466	-1.25474866231282	0.419066568241889	0.771734873232833	0.543018830400134	-0.880925867292614
E3	Ct_1	RSPO4	28.8561248779297	27.9114570617676	-0.944667816162109	0.519549165263062	0.771734873232833	0.673222350425408	-0.570845021141899
E3	Ct_1	SP5	28.4658374786377	28.5961106618245	0.130273183186848	1.09450093212886	0.771734873232833	1.41823438345341	0.504095978207058
E3	Ct_1	WNT5B	26.9488563537598	25.8241392771403	-1.12471707661946	0.458591946124647	0.771734873232833	0.59423509553687	-0.750894281599255
E3	Ct_1	WNT9A	31.3793296813965	29.9984906514486	-1.38083902994792	0.383995409683327	0.771734873232833	0.497574261578659	-1.00701623492771
E3	Ct_1	WNT11	26.2511425018311	24.756113688151	-1.49502881368001	0.354773753394986	0.771734873232833	0.459709371314039	-1.1212060186598
E3	Ct_1	NKD1	23.9992141723633	23.0245431264242	-0.974671045939129	0.508855858870588	0.771734873232833	0.659366158664008	-0.600848250918919
E3	Ct_1	WNT7A	32.9610977172852	32.7955716451009	-0.165526072184242	0.891603341033633	0.771734873232833	1.15532337847928	0.208296722835968
E3	Ct_1	GAPDH	16.3905353546143	15.9466676712036	-0.443867683410645	0.735161090307122	0.771734873232833	0.952608357877489	-0.0700448883904346
E3	Ct_1	WNT3A	27.395637512207	25.8178526560466	-1.57778485616048	0.334995853589711	0.771734873232833	0.434081528785136	-1.20396206114027
E3	Ct_1	SNAI1	28.1626129150391	28.000425974528	-0.162186940511067	0.893669355602359	0.771734873232833	1.15800048254751	0.211635854509143
E3	Ct_1	RSPO2	30.7865161895752	30.4195607503255	-0.366955439249676	0.775417156409704	0.771734873232833	1.00477143550796	0.00686735577053446
E3	Ct_1	HPRT1	20.6703758239746	20.2441190083822	-0.426256815592449	0.744190141757478	0.771734873232833	0.964308038381148	-0.0524340205722392
E3	Ct_1	WNT8B	29.8456382751465	32.8951695760091	3.04953130086263	8.27942915363034	0.771734873232833	10.7283335777576	3.42335409588284
E3	Ct_1	FRZB	28.7087841033936	29.8482055664062	1.1394214630127	2.20292665616151	0.771734873232833	2.85451225876751	1.51324425803291
E3	Ct_1	SFRP4	26.3256225585938	28.1562690734863	1.83064651489258	3.55696434990912	0.771734873232833	4.60904965329457	2.20446930991279
E3	Ct_1	WNT4	31.2940807342529	30.0403912862142	-1.25368944803874	0.419374356280999	0.771734873232833	0.543417656538211	-0.879866653018528
E3	Ct_1	WNT10B	25.1729393005371	23.9404589335124	-1.23248036702474	0.425585125308422	0.771734873232833	0.551465457982514	-0.858657572004529
E3	Ct_1	SFRP5	28.3702621459961	27.2887452443441	-1.08151690165202	0.472531725159315	0.771734873232833	0.612298007448928	-0.707694106631809
E3	Ct_1	RSPO3	29.1391983032227	29.7627563476562	0.623558044433594	1.54067017512385	0.771734873232833	1.99637236641893	0.997380839453804
E3	Ct_1	CDH2	21.8294734954834	21.2601636250814	-0.569309870402019	0.673939097776786	0.771734873232833	0.873278014447661	-0.19548707538181
E3	Ct_2	HPRT1	20.6825828552246	20.2441190083822	-0.438463846842449	0.737919913017823	0.809350404763225	0.911743428649672	-0.133300198449029
E3	Ct_2	SFRP4	26.1567573547363	28.1562690734863	1.99951171875	3.99864642598497	0.809350404763225	4.94056270615541	2.30467536714342
E3	Ct_2	CDH2	21.8014698028564	21.2601636250814	-0.541306177775066	0.687148501352777	0.809350404763225	0.84901236511249	-0.236142529381647
E3	Ct_2	WNT9B	33.8020248413086	32.496592203776	-1.30543263753255	0.404599758102626	0.809350404763225	0.499906784158577	-1.00026898913913
E3	Ct_2	SFRP2	NA	35.5369205474854	NA	NA	0.809350404763225	NA	NA
E3	Ct_2	SP5	28.5550785064697	28.5961106618245	0.0410321553548165	1.02884963904366	0.809350404763225	1.27120420647056	0.346195803748236
E3	Ct_2	SFRP1	24.7557048797607	23.9250939687093	-0.830610911051433	0.562291089047422	0.809350404763225	0.694743692890251	-0.525447262658014
E3	Ct_2	DKK3	27.1748600006104	26.4571018218994	-0.717758178710938	0.608041551603918	0.809350404763225	0.751271078664377	-0.412594530317518
E3	Ct_2	CDH1	24.3489227294922	23.800802230835	-0.548120498657227	0.683910527098433	0.809350404763225	0.845011657587927	-0.242956850263807
E3	Ct_2	WNT6	31.4118175506592	30.2875398000081	-1.12427775065104	0.458731616688437	0.809350404763225	0.566789877398824	-0.819114102257623
E3	Ct_2	WNT1	34.2088088989258	33.8957125345866	-0.313096364339195	0.804912371969232	0.809350404763225	0.994516549608335	-0.00793271594577538
E3	Ct_2	WNT2B	25.508659362793	25.0285968780518	-0.480062484741211	0.71694657157489	0.809350404763225	0.885829632450276	-0.174898836347791
E3	Ct_2	RSPO1	30.4509677886963	29.9799620310466	-0.471005757649738	0.721461464145462	0.809350404763225	0.891408047613845	-0.165842109256319
E3	Ct_2	WNT2	31.0077629089355	29.796843846639	-1.21091906229655	0.431993328598134	0.809350404763225	0.533753150743791	-0.905755413903131
E3	Ct_2	SNAI1	27.9126510620117	28.000425974528	0.0877749125162772	1.06272985563479	0.809350404763225	1.31306520560238	0.392938560909697
E3	Ct_2	WNT3A	27.1828899383545	25.8178526560466	-1.36503728230794	0.388224404826655	0.809350404763225	0.479674072616582	-1.05987363391452
E3	Ct_2	WNT10A	33.4449081420898	33.4943046569824	0.0493965148925781	1.03483195894372	0.809350404763225	1.27859571435744	0.354560163285998
E3	Ct_2	FN1	22.9492301940918	23.123769124349	0.17453893025716	1.12860365763239	0.809350404763225	1.39445616013816	0.47970257865058
E3	Ct_2	WIF1	29.6642665863037	29.3874422709147	-0.276824315388996	0.825405916439983	0.809350404763225	1.01983752844536	0.0283393330044232
E3	Ct_2	WNT16	32.4622955322266	31.3745028177897	-1.08779271443685	0.470480647279718	0.809350404763225	0.581306495321216	-0.782629066043428
E3	Ct_2	18S	5.51470327377319	5.29883702596029	-0.215866247812907	0.861029010596395	0.809350404763225	1.06385195525823	0.0892974005805124
E3	Ct_2	WNT7A	33.0304412841797	32.7955716451009	-0.234869639078774	0.849761779553504	0.809350404763225	1.04993062899882	0.0702940093146458
E3	Ct_2	WNT7B	30.5241756439209	28.9364134470622	-1.58776219685872	0.332687093421814	0.809350404763225	0.411054459803652	-1.2825985484653
E3	Ct_2	WNT3	23.2530059814453	23.4310220082601	0.178016026814777	1.13132703062187	0.809350404763225	1.39782104755089	0.483179675208197
E3	Ct_2	RSPO4	28.8713455200195	27.9114570617676	-0.959888458251953	0.514096659096689	0.809350404763225	0.635196641740221	-0.654724809858534
E3	Ct_2	MYC	21.1220188140869	19.5865516662598	-1.53546714782715	0.344967618988933	0.809350404763225	0.426227771010818	-1.23030349943373
E3	Ct_2	DKK4	34.2101898193359	35.2397766113281	1.02958679199219	2.04143947089934	0.809350404763225	2.52231846538282	1.33475044038561
E3	Ct_2	NKD1	24.1147689819336	23.0245431264242	-1.09022585550944	0.469687838698786	0.809350404763225	0.580326933716915	-0.785062207116021
E3	Ct_2	WNT5A	23.4282093048096	22.8121859232585	-0.616023381551106	0.65246689932156	0.809350404763225	0.806161207162723	-0.310859733157686
E3	Ct_2	SFRP5	28.5305671691895	27.2887452443441	-1.24182192484538	0.422838332372044	0.809350404763225	0.522441614761094	-0.936658276451959
E3	Ct_2	WNT11	26.1196346282959	24.756113688151	-1.36352094014486	0.388632661936854	0.809350404763225	0.48017849827424	-1.05835729175144
E3	Ct_2	AXIN2	21.483419418335	21.8264567057292	0.343037287394207	1.26842418215243	0.809350404763225	1.56721263705738	0.648200935787626
E3	Ct_2	WNT9A	31.3581371307373	29.9984906514486	-1.35964647928874	0.389677765505924	0.809350404763225	0.481469785166691	-1.05448283089532
E3	Ct_2	RSPO3	29.4507064819336	29.7627563476562	0.312049865722656	1.24147040132139	0.809350404763225	1.53390965645415	0.617213514116076
E3	Ct_2	FRZB	28.9201412200928	29.8482055664062	0.928064346313477	1.90272141493514	0.809350404763225	2.35092415316921	1.2332279947069
E3	Ct_2	WNT8A	30.1926040649414	29.5841369628906	-0.608467102050781	0.655893234054153	0.809350404763225	0.810394645130293	-0.303303453657362
E3	Ct_2	DKK2	27.8590335845947	27.7063026428223	-0.152730941772461	0.899546059103167	0.809350404763225	1.11144203278224	0.152432706620959
E3	Ct_2	WNT10B	25.2092609405518	23.9404589335124	-1.26880200703939	0.415004243348258	0.809350404763225	0.512762137271887	-0.963638358645967
E3	Ct_2	WNT4	30.8219623565674	30.0403912862142	-0.781571070353191	0.581732950889318	0.809350404763225	0.718765256019738	-0.476407421959772
E3	Ct_2	RSPO2	30.7992248535156	30.4195607503255	-0.379664103190105	0.768616523667503	0.809350404763225	0.949670895503365	-0.0745004547966858
E3	Ct_2	GAPDH	16.2078285217285	15.9466676712036	-0.261160850524902	0.83441624432541	0.809350404763225	1.03097031818934	0.0440027978685174
E3	Ct_2	WNT8B	29.5050220489502	32.8951695760091	3.39014752705892	10.4842192709804	0.809350404763225	12.9538691885223	3.69531117545234
E3	Ct_2	DKK1	23.6512107849121	24.4432989756266	0.792088190714519	1.73157897774674	0.809350404763225	2.13946761199596	1.09725183910794
E3	Ct_2	LGR5	26.240608215332	24.7612838745117	-1.47932434082031	0.358656742839897	0.809350404763225	0.443141488197342	-1.17416069242689
E3	Ct_2	TWIST1	22.553394317627	21.9873364766439	-0.566057840983074	0.675459960971868	0.809350404763225	0.834570486400725	-0.260894192589654
E3	Ct_2	WNT5B	26.9514713287354	25.8241392771403	-1.12733205159505	0.457761472415958	0.809350404763225	0.56559120712354	-0.822168403201631
E3	Ct_2	LEF1	21.5074062347412	20.7408485412598	-0.766557693481445	0.587818352004461	0.809350404763225	0.726284126807136	-0.461394045088026
E3	Ct_2	VIM	18.7717266082764	17.9749304453532	-0.796796162923176	0.57562606960514	0.809350404763225	0.711219845220859	-0.491632514529756
E3	Ct_3	SP5	28.4601516723633	28.5961106618245	0.135958989461262	1.09882298161801	0.799218135987695	1.37487243111677	0.459297762976752
E3	Ct_3	WNT2	30.438175201416	29.796843846639	-0.641331354777019	0.641121033310556	0.799218135987695	0.802185291401379	-0.31799258126153
E3	Ct_3	WNT7B	30.0955009460449	28.9364134470622	-1.15908749898275	0.447795675560446	0.799218135987695	0.560292184820166	-0.835748725467256
E3	Ct_3	WNT6	30.4148426055908	30.2875398000081	-0.127302805582683	0.915541504309839	0.799218135987695	1.14554645732406	0.196035967932806
E3	Ct_3	SFRP1	24.5928134918213	23.9250939687093	-0.66771952311198	0.62950095724854	0.799218135987695	0.787645986624898	-0.34438074959649
E3	Ct_3	RSPO1	30.5453815460205	29.9799620310466	-0.565419514973957	0.6757588869736	0.799218135987695	0.845524965644678	-0.242080741458467
E3	Ct_3	18S	5.51917219161987	5.29883702596029	-0.220335165659587	0.858365998428357	0.799218135987695	1.07400715746717	0.103003607855903
E3	Ct_3	WIF1	29.335428237915	29.3874422709147	0.0520140329996757	1.03671118499212	0.799218135987695	1.29715673144844	0.375352806515165
E3	Ct_3	WNT3A	27.2371883392334	25.8178526560466	-1.41933568318685	0.373884434840812	0.799218135987695	0.467812750994139	-1.09599690967136
E3	Ct_3	WNT1	34.3247375488281	33.8957125345866	-0.429025014241539	0.742763581774526	0.799218135987695	0.929362771349776	-0.105686240726049
E3	Ct_3	DKK4	33.6473503112793	35.2397766113281	1.59242630004883	3.0155607515367	0.799218135987695	3.77313854096915	1.91576507356432
E3	Ct_3	GAPDH	16.310131072998	15.9466676712036	-0.363463401794434	0.777296323811425	0.799218135987695	0.972570927523838	-0.0401246282789438
E3	Ct_3	SFRP5	28.2873916625977	27.2887452443441	-0.998646418253582	0.500469335823962	0.799218135987695	0.626198672538216	-0.675307644738092
E3	Ct_3	WNT10B	24.9070358276367	23.9404589335124	-0.966576894124348	0.511718787008387	0.799218135987695	0.64027424299624	-0.643238120608858
E3	Ct_3	TWIST1	22.5279350280762	21.9873364766439	-0.540598551432293	0.687485622944991	0.799218135987695	0.860197725737765	-0.217259777916803
E3	Ct_3	VIM	18.9495868682861	17.9749304453532	-0.974656422932942	0.508861016606543	0.799218135987695	0.636698535347523	-0.651317649417452
E3	Ct_3	LEF1	21.6249256134033	20.7408485412598	-0.884077072143555	0.541834036607606	0.799218135987695	0.677955131658759	-0.560738298628065
E3	Ct_3	HPRT1	20.6303367614746	20.2441190083822	-0.386217753092449	0.765132890906933	0.799218135987695	0.957351762246188	-0.0628789795769593
E3	Ct_3	WNT8A	29.7077236175537	29.5841369628906	-0.123586654663086	0.917902832205507	0.799218135987695	1.14850100476153	0.199752118852404
E3	Ct_3	WNT2B	25.4034824371338	25.0285968780518	-0.374885559082031	0.771166582603986	0.799218135987695	0.964901255213582	-0.0515467855665416
E3	Ct_3	FN1	22.8030319213867	23.123769124349	0.320737202962238	1.24896859652615	0.799218135987695	1.56273805646645	0.644075976477728
E3	Ct_3	SFRP2	NA	35.5369205474854	NA	NA	0.799218135987695	NA	NA
E3	Ct_3	AXIN2	21.4008598327637	21.8264567057292	0.425596872965496	1.34312806788437	0.799218135987695	1.68055253929455	0.748935646480986
E3	Ct_3	SNAI1	27.9126205444336	28.000425974528	0.0878054300944022	1.06275233598129	0.799218135987695	1.32974001480574	0.411144203609892
E3	Ct_3	WNT5A	23.4209518432617	22.8121859232585	-0.608765920003254	0.655757396353451	0.799218135987695	0.820498643393582	-0.285427146487764
E3	Ct_3	NKD1	24.0176067352295	23.0245431264242	-0.99306360880534	0.502409758344634	0.799218135987695	0.628626573549589	-0.66972483528985
E3	Ct_3	CDH1	24.4315509796143	23.800802230835	-0.630748748779297	0.645841141224374	0.799218135987695	0.808091198313746	-0.307409975263807
E3	Ct_3	WNT4	30.7849388122559	30.0403912862142	-0.744547526041668	0.596855034434525	0.799218135987695	0.746798661790771	-0.421208752526178
E3	Ct_3	DKK2	27.7941474914551	27.7063026428223	-0.0878448486328125	0.940927291965138	0.799218135987695	1.17730973509794	0.235493924882677
E3	Ct_3	SFRP4	26.3372440338135	28.1562690734863	1.81902503967285	3.52842670026139	0.799218135987695	4.41484813892626	2.14236381318834
E3	Ct_3	WNT3	23.1581230163574	23.4310220082601	0.272898991902668	1.20823324781679	0.799218135987695	1.51176905704677	0.596237765418158
E3	Ct_3	WNT9B	33.1623001098633	32.496592203776	-0.665707906087242	0.630379312034679	0.799218135987695	0.788745004210445	-0.342369132571752
E3	Ct_3	RSPO4	28.8145732879639	27.9114570617676	-0.903116226196289	0.534730463326452	0.799218135987695	0.669066978398355	-0.579777452680799
E3	Ct_3	MYC	20.8868160247803	19.5865516662598	-1.30026435852051	0.406051786689971	0.799218135987695	0.50806127689803	-0.976925585005018
E3	Ct_3	WNT11	26.1497745513916	24.756113688151	-1.39366086324056	0.380597802463108	0.799218135987695	0.476212670014996	-1.07032208972507
E3	Ct_3	DKK1	23.5946636199951	24.4432989756266	0.848635355631512	1.80079674680206	0.799218135987695	2.253198051589	1.171974129147
E3	Ct_3	RSPO3	29.2702770233154	29.7627563476562	0.49247932434082	1.40686054087716	0.799218135987695	1.76029606627799	0.81581809785631
E3	Ct_3	WNT16	33.1842956542969	31.3745028177897	-1.80979283650716	0.285231883839322	0.799218135987695	0.356888652791675	-1.48645406299167
E3	Ct_3	CDH2	21.8502330780029	21.2601636250814	-0.590069452921551	0.664310925621906	0.799218135987695	0.831201014727892	-0.266730679406061
E3	Ct_3	WNT7A	32.5331535339355	32.7955716451009	0.262418111165367	1.19948748998138	0.799218135987695	1.50082616493558	0.585756884680857
E3	Ct_3	LGR5	26.034029006958	24.7612838745117	-1.27274513244629	0.413871516423897	0.799218135987695	0.517845501481799	-0.949406358930799
E3	Ct_3	WNT9A	31.4277935028076	29.9984906514486	-1.42930285135905	0.371310276320197	0.799218135987695	0.46459190501392	-1.10596407784356
E3	Ct_3	WNT5B	26.8127536773682	25.8241392771403	-0.988614400227863	0.50396155973886	0.799218135987695	0.630568222924585	-0.665275626712374
E3	Ct_3	FRZB	28.8834037780762	29.8482055664062	0.964801788330078	1.95179534624091	0.799218135987695	2.44213095068072	1.28814056184557
E3	Ct_3	DKK3	26.8955421447754	26.4571018218994	-0.438440322875977	0.73793194532148	0.799218135987695	0.923317317379847	-0.115101549360487
E3	Ct_3	WNT8B	29.4069309234619	32.8951695760091	3.4882386525472	11.2218501851065	0.799218135987695	14.0410354567821	3.81157742606269
E3	Ct_3	WNT10A	35.3512115478516	33.4943046569824	-1.85690689086914	0.276067528153507	0.799218135987695	0.345422001481905	-1.53356811735365
E3	Ct_3	RSPO2	30.4830551147461	30.4195607503255	-0.0634943644205741	0.956943488760654	0.799218135987695	1.19734956662118	0.259844409094916
EV	Ct_1	18S	5.19119358062744	5.29883702596029	0.107643445332845	1.07746682174557	NA	NA	NA
EV	Ct_1	WNT16	31.7151775360107	31.3745028177897	-0.340674718221027	0.789671912493851	NA	NA	NA
EV	Ct_1	RSPO4	28.0133666992188	27.9114570617676	-0.101909637451172	0.931798790271192	NA	NA	NA
EV	Ct_1	SFRP5	27.1644954681396	27.2887452443441	0.124249776204426	1.08994079915181	NA	NA	NA
EV	Ct_1	DKK2	27.4346027374268	27.7063026428223	0.271699905395508	1.20722944989673	NA	NA	NA
EV	Ct_1	RSPO3	29.9765033721924	29.7627563476562	-0.213747024536133	0.86229473447905	NA	NA	NA
EV	Ct_1	RSPO1	30.1912250518799	29.9799620310466	-0.211263020833332	0.863780695329479	NA	NA	NA
EV	Ct_1	WNT1	33.2038345336914	33.8957125345866	0.69187800089518	1.61538494710398	NA	NA	NA
EV	Ct_1	WNT4	29.9553546905518	30.0403912862142	0.0850365956624337	1.06071464730589	NA	NA	NA
EV	Ct_1	WNT5A	22.7919120788574	22.8121859232585	0.0202738444010429	1.01415196224324	NA	NA	NA
EV	Ct_1	AXIN2	21.8805313110352	21.8264567057292	-0.0540746053059884	0.963212082668336	NA	NA	NA
EV	Ct_1	WNT7B	28.8469047546387	28.9364134470622	0.0895086924235038	1.06400777453756	NA	NA	NA
EV	Ct_1	WNT8A	29.3625164031982	29.5841369628906	0.221620559692383	1.16604265093395	NA	NA	NA
EV	Ct_1	DKK1	24.5223579406738	24.4432989756266	-0.0790589650471993	0.946674938462704	NA	NA	NA
EV	Ct_1	MYC	19.5464458465576	19.5865516662598	0.0401058197021484	1.02818924016058	NA	NA	NA
EV	Ct_1	WNT11	24.8341064453125	24.756113688151	-0.0779927571614571	0.947374826743492	NA	NA	NA
EV	Ct_1	CDH1	23.7246379852295	23.800802230835	0.0761642456054688	1.05421143461303	NA	NA	NA
EV	Ct_1	CDH2	21.3375473022461	21.2601636250814	-0.0773836771647147	0.947774875861576	NA	NA	NA
EV	Ct_1	WNT6	30.3219108581543	30.2875398000081	-0.03437105814616	0.976457353874252	NA	NA	NA
EV	Ct_1	SNAI1	28.0435466766357	28.000425974528	-0.0431207021077462	0.970553265688149	NA	NA	NA
EV	Ct_1	SFRP1	23.8071269989014	23.9250939687093	0.117966969807942	1.08520452607363	NA	NA	NA
EV	Ct_1	DKK4	35.4668312072754	35.2397766113281	-0.227054595947266	0.8543774080507	NA	NA	NA
EV	Ct_1	SP5	28.641056060791	28.5961106618245	-0.0449453989664725	0.969326501907152	NA	NA	NA
EV	Ct_1	WNT3	23.3722229003906	23.4310220082601	0.058799107869465	1.04159837861232	NA	NA	NA
EV	Ct_1	VIM	17.9365921020508	17.9749304453532	0.03833834330241	1.02693035494031	NA	NA	NA
EV	Ct_1	TWIST1	22.0912666320801	21.9873364766439	-0.103930155436199	0.9304947042456	NA	NA	NA
EV	Ct_1	SFRP4	28.0268592834473	28.1562690734863	0.129409790039062	1.09384611467429	NA	NA	NA
EV	Ct_1	WIF1	29.4931888580322	29.3874422709147	-0.105746587117512	0.92932389791147	NA	NA	NA
EV	Ct_1	WNT10A	34.0197944641113	33.4943046569824	-0.525489807128906	0.694723205492591	NA	NA	NA
EV	Ct_1	GAPDH	NA	15.9466676712036	NA	NA	NA	NA	NA
EV	Ct_1	FRZB	29.6189556121826	29.8482055664062	0.229249954223633	1.1722253600634	NA	NA	NA
EV	Ct_1	LEF1	20.6768550872803	20.7408485412598	0.0639934539794922	1.04535535704536	NA	NA	NA
EV	Ct_1	DKK3	26.5102920532227	26.4571018218994	-0.0531902313232422	0.963802713969078	NA	NA	NA
EV	Ct_1	WNT9A	29.5419139862061	29.9984906514486	0.456576665242512	1.3722816990316	NA	NA	NA
EV	Ct_1	FN1	22.9026718139648	23.123769124349	0.221097310384113	1.16561981702743	NA	NA	NA
EV	Ct_1	WNT10B	23.8402004241943	23.9404589335124	0.100258509318035	1.07196552547636	NA	NA	NA
EV	Ct_1	WNT7A	32.8537254333496	32.7955716451009	-0.0581537882486955	0.960492472024365	NA	NA	NA
EV	Ct_1	NKD1	22.9904346466064	23.0245431264242	0.0341084798177071	1.02392388891025	NA	NA	NA
EV	Ct_1	LGR5	24.7410354614258	24.7612838745117	0.0202484130859375	1.01413408529069	NA	NA	NA
EV	Ct_1	WNT2	29.9329719543457	29.796843846639	-0.136128107706707	0.90995801850004	NA	NA	NA
EV	Ct_1	WNT3A	25.8182239532471	25.8178526560466	-0.000371297200519649	0.999742669507482	NA	NA	NA
EV	Ct_1	WNT8B	32.3368186950684	32.8951695760091	0.558350880940758	1.47258496915245	NA	NA	NA
EV	Ct_1	WNT5B	25.7598648071289	25.8241392771403	0.0642744700113944	1.04555899691251	NA	NA	NA
EV	Ct_1	SFRP2	35.3357620239258	35.5369205474854	0.20115852355957	1.14962116165018	NA	NA	NA
EV	Ct_1	HPRT1	20.2326927185059	20.2441190083822	0.0114262898763009	1.00795154757508	NA	NA	NA
EV	Ct_1	WNT2B	25.0709762573242	25.0285968780518	-0.0423793792724609	0.971052108592783	NA	NA	NA
EV	Ct_1	RSPO2	30.6403579711914	30.4195607503255	-0.220797220865887	0.858091131625576	NA	NA	NA
EV	Ct_1	WNT9B	32.6811676025391	32.496592203776	-0.184575398763023	0.87990800455473	NA	NA	NA
EV	Ct_2	WNT8B	33.4276275634766	32.8951695760091	-0.532457987467446	0.691375800535011	1.03301342208862	0.669280558946791	-0.579316986931692
EV	Ct_2	WNT10B	23.9699764251709	23.9404589335124	-0.0295174916585275	0.979747918799709	1.03301342208862	0.948436775215158	-0.0763764911227737
EV	Ct_2	18S	5.35739135742188	5.29883702596029	-0.0585543314615888	0.960225842328571	1.03301342208862	0.929538592429046	-0.105413330925835
EV	Ct_2	HPRT1	20.1631984710693	20.2441190083822	0.0809205373128243	1.05769270500047	1.03301342208862	1.02389057333054	0.0340615378485781
EV	Ct_2	AXIN2	21.8036594390869	21.8264567057292	0.0227972666422538	1.01592737072842	1.03301342208862	0.983459990940231	-0.0240617328219926
EV	Ct_2	NKD1	22.9441986083984	23.0245431264242	0.080344518025715	1.05727048840576	1.03301342208862	1.02348185008873	0.0334855185614686
EV	Ct_2	FN1	23.2069816589355	23.123769124349	-0.0832125345865897	0.943953347823862	1.03301342208862	0.913786140276189	-0.130071534050836
EV	Ct_2	DKK4	35.2301445007324	35.2397766113281	0.00963211059570312	1.0066988076139	1.03301342208862	0.974526357632874	-0.0372268888685432
EV	Ct_2	TWIST1	21.8231945037842	21.9873364766439	0.164141972859699	1.12049947497909	1.03301342208862	1.08469014150231	0.117282973395453
EV	Ct_2	LGR5	24.7314548492432	24.7612838745117	0.0298290252685547	1.02089113206306	1.03301342208862	0.988265118568306	-0.0170299741956918
EV	Ct_2	WNT6	30.2609310150146	30.2875398000081	0.0266087849934884	1.01861494177778	1.03301342208862	0.98606167160759	-0.0202502144707578
EV	Ct_2	WNT16	31.430212020874	31.3745028177897	-0.0557092030843087	0.962121365174167	1.03301342208862	0.931373537459831	-0.102568202548555
EV	Ct_2	DKK2	27.79660987854	27.7063026428223	-0.0903072357177734	0.939322690154887	1.03301342208862	0.909303470864584	-0.13716623518202
EV	Ct_2	WNT9A	30.2772769927979	29.9984906514486	-0.278786341349285	0.824284149834478	1.03301342208862	0.797941374438174	-0.325645340813531
EV	Ct_2	SFRP5	27.2573757171631	27.2887452443441	0.0313695271809884	1.02198181626712	1.03301342208862	0.989320946286259	-0.0154894722832578
EV	Ct_2	SFRP2	NA	35.5369205474854	NA	NA	1.03301342208862	NA	NA
EV	Ct_2	WNT8A	29.4938430786133	29.5841369628906	0.0902938842773438	1.0645870221283	1.03301342208862	1.03056455934119	0.0434348848130973
EV	Ct_2	SFRP1	23.9290294647217	23.9250939687093	-0.00393549601237098	0.997275839313154	1.03301342208862	0.965404532011585	-0.0507944954766174
EV	Ct_2	FRZB	29.9815902709961	29.8482055664062	-0.133384704589844	0.911690024666238	1.03301342208862	0.882553900241601	-0.18024370405409
EV	Ct_2	DKK1	24.1581897735596	24.4432989756266	0.285109202067058	1.21850249242158	1.03301342208862	1.17956114254345	0.238250202602812
EV	Ct_2	SFRP4	28.3017902374268	28.1562690734863	-0.14552116394043	0.904052735558062	1.03301342208862	0.875160686421848	-0.192380163404676
EV	Ct_2	RSPO3	29.4916114807129	29.7627563476562	0.271144866943359	1.20676508988358	1.03301342208862	1.16819884822373	0.224285867479113
EV	Ct_2	WNT5A	22.8325023651123	22.8121859232585	-0.02031644185384	0.986016407166157	1.03301342208862	0.954504932929676	-0.0671754413180862
EV	Ct_2	RSPO4	27.8153305053711	27.9114570617676	0.0961265563964844	1.06889975334643	1.03301342208862	1.03473946271216	0.049267556932238
EV	Ct_2	GAPDH	15.8284568786621	15.9466676712036	0.118210792541504	1.08538794660738	1.03301342208862	1.05070072024123	0.0713517930772576
EV	Ct_2	CDH1	23.8748569488525	23.800802230835	-0.0740547180175781	0.949964352286017	1.03301342208862	0.919605042851532	-0.120913717481825
EV	Ct_2	WNT11	24.6351852416992	24.756113688151	0.120928446451824	1.08743445587824	1.03301342208862	1.05268182641769	0.0740694469875778
EV	Ct_2	WNT1	34.3984680175781	33.8957125345866	-0.502755482991539	0.705757527782712	1.03301342208862	0.683202669676604	-0.549614482455785
EV	Ct_2	SP5	28.4337501525879	28.5961106618245	0.162360509236652	1.11911671765453	1.03301342208862	1.08335157484384	0.115501509772406
EV	Ct_2	WNT10A	32.9942817687988	33.4943046569824	0.500022888183594	1.41423599887943	1.03301342208862	1.36903932576212	0.453163888719347
EV	Ct_2	DKK3	26.4612445831299	26.4571018218994	-0.00414276123046875	0.997132575670222	1.03301342208862	0.965265846840736	-0.0510017606947151
EV	Ct_2	VIM	17.9391269683838	17.9749304453532	0.0358034769694022	1.02512758612828	1.03301342208862	0.992366182479604	-0.0110555224948442
EV	Ct_2	WNT5B	25.9735946655273	25.8241392771403	-0.149455388387043	0.901590745282722	1.03301342208862	0.872777377335348	-0.196314387851289
EV	Ct_2	WNT2B	25.0220851898193	25.0285968780518	0.00651168823242188	1.00452375978593	1.03301342208862	0.972420820781697	-0.0403473112318245
EV	Ct_2	MYC	19.5392589569092	19.5865516662598	0.0472927093505859	1.03332401821054	1.03301342208862	1.00030066997706	0.000433709886339654
EV	Ct_2	RSPO1	29.8562393188477	29.9799620310466	0.123722712198894	1.08954268061411	1.03301342208862	1.05472267573367	0.0768637127346481
EV	Ct_2	WNT7A	32.3996887207031	32.7955716451009	0.395882924397789	1.31574774694637	1.03301342208862	1.27369859753234	0.349023924933542
EV	Ct_2	WNT3A	25.8223361968994	25.8178526560466	-0.0044835408528634	0.996897070366814	1.03301342208862	0.965037867902251	-0.0513425403171096
EV	Ct_2	SNAI1	28.0121479034424	28.000425974528	-0.0117219289143868	0.991907896797747	1.03301342208862	0.960208140173274	-0.0585809283786332
EV	Ct_2	WIF1	29.1494178771973	29.3874422709147	0.238024393717449	1.17937653350582	1.03301342208862	1.14168558538307	0.191165394253203
EV	Ct_2	WNT9B	32.4404258728027	32.496592203776	0.0561663309733049	1.039699297116	1.03301342208862	1.00647220537934	0.00930733150905852
EV	Ct_2	WNT4	30.0631217956543	30.0403912862142	-0.0227305094401054	0.984367881455949	1.03301342208862	0.952909091409171	-0.0695895089043517
EV	Ct_2	RSPO2	30.2645359039307	30.4195607503255	0.155024846394856	1.11344079397311	1.03301342208862	1.07785704441466	0.108165846930609
EV	Ct_2	WNT7B	29.0811042785645	28.9364134470622	-0.144690831502277	0.9045732061717	1.03301342208862	0.875664523644587	-0.191549830966524
EV	Ct_2	WNT3	23.3592376708984	23.4310220082601	0.0717843373616525	1.05101578525126	1.03301342208862	1.01742703703331	0.024925337897406
EV	Ct_2	LEF1	20.7399959564209	20.7408485412598	0.000852584838867188	1.00059114143252	1.03301342208862	0.968613882489008	-0.046006414625379
EV	Ct_2	CDH2	21.1027698516846	21.2601636250814	0.157393773396809	1.11527058239796	1.03301342208862	1.07962835578943	0.110534773932562
EV	Ct_2	WNT2	29.6456413269043	29.796843846639	0.151202519734699	1.11049470947436	1.03301342208862	1.07500511196561	0.104343520270453
EV	Ct_3	WNT8B	32.9210624694824	32.8951695760091	-0.0258928934733049	0.982212512590137	0.941772883513514	1.04293989536602	0.0606560177273248
EV	Ct_3	WNT10B	24.0111999511719	23.9404589335124	-0.070741017659504	0.952148816132355	0.941772883513514	1.01101744677563	0.0158078935411257
EV	Ct_3	RSPO4	27.9056739807129	27.9114570617676	0.0057830810546875	1.00401657121546	0.941772883513514	1.0660920364045	0.0923319922553173
EV	Ct_3	HPRT1	20.3364658355713	20.2441190083822	-0.0923468271891288	0.937995673087372	0.941772883513514	0.995989255485834	-0.00579791598849891
EV	Ct_3	LGR5	24.8113613128662	24.7612838745117	-0.0500774383544922	0.965884482546873	0.941772883513514	1.02560235005217	0.0364714728461376
EV	Ct_3	WNT9A	30.1762809753418	29.9984906514486	-0.17779032389323	0.884056007246782	0.941772883513514	0.938714654799355	-0.0912414126926004
EV	Ct_3	CDH1	23.8029117584229	23.800802230835	-0.00210952758789062	0.998538855412854	0.941772883513514	1.0602756491433	0.0844393836127392
EV	Ct_3	WNT3	23.5616054534912	23.4310220082601	-0.130583445231121	0.913461959248676	0.941772883513514	0.969938692480487	-0.044034534030491
EV	Ct_3	SFRP4	28.140157699585	28.1562690734863	0.0161113739013672	1.01123014329412	0.941772883513514	1.07375160295705	0.102660285101997
EV	Ct_3	SFRP1	24.0391254425049	23.9250939687093	-0.114031473795574	0.924002414215529	0.941772883513514	0.981130833549073	-0.0274825625949441
EV	Ct_3	DKK1	24.6493492126465	24.4432989756266	-0.206050237019856	0.866907375845024	0.941772883513514	0.920505772698417	-0.119501325819226
EV	Ct_3	WNT5B	25.7389583587646	25.8241392771403	0.0851809183756522	1.0608207631993	0.941772883513514	1.12640826867052	0.171729829576282
EV	Ct_3	WNT5A	22.8121433258057	22.8121859232585	4.25974528006634e-05	1.00002952674021	0.941772883513514	1.06185848440375	0.0865915086534307
EV	Ct_3	SFRP5	27.4443645477295	27.2887452443441	-0.155619303385418	0.897746915779463	0.941772883513514	0.95325203294259	-0.0690703921847879
EV	Ct_3	FRZB	29.94407081604	29.8482055664062	-0.0958652496337891	0.935710890865565	0.941772883513514	0.993563211731757	-0.00931633843315916
EV	Ct_3	VIM	18.049072265625	17.9749304453532	-0.0741418202718087	0.949907000221717	0.941772883513514	1.00863702581652	0.0124070909288212
EV	Ct_3	WNT8A	29.8960514068604	29.5841369628906	-0.311914443969727	0.805572062408755	0.941772883513514	0.855378272735323	-0.225365532769097
EV	Ct_3	WNT10A	33.4688377380371	33.4943046569824	0.0254669189453125	1.01780904613657	0.941772883513514	1.08073726049468	0.112015830145942
EV	Ct_3	DKK3	26.3997688293457	26.4571018218994	0.0573329925537109	1.04054040890401	0.941772883513514	1.10487403823098	0.143881903754341
EV	Ct_3	SNAI1	27.9455833435059	28.000425974528	0.0548426310221366	1.03874579086884	0.941772883513514	1.10296846410946	0.141391542222766
EV	Ct_3	WNT11	24.7990493774414	24.756113688151	-0.0429356892903634	0.970677738500006	0.941772883513514	1.03069195927436	0.0436132219102663
EV	Ct_3	GAPDH	16.0648784637451	15.9466676712036	-0.118210792541504	0.921329560666049	0.941772883513514	0.978292725130079	-0.0316618813408739
EV	Ct_3	SP5	28.7135257720947	28.5961106618245	-0.117415110270183	0.921837837031699	0.941772883513514	0.978832426765736	-0.0308661990695536
EV	Ct_3	RSPO2	30.3537883758545	30.4195607503255	0.0657723744710275	1.04664513137748	0.941772883513514	1.11135619818731	0.152321285671657
EV	Ct_3	AXIN2	21.7951793670654	21.8264567057292	0.0312773386637382	1.02191651350007	0.941772883513514	1.0850986807855	0.117826249864368
EV	Ct_3	FN1	23.2616539001465	23.123769124349	-0.137884775797527	0.908850701029751	0.941772883513514	0.965042333390468	-0.0513358645968972
EV	Ct_3	WNT7A	33.13330078125	32.7955716451009	-0.337729136149086	0.791285849983045	0.941772883513514	0.84020878476662	-0.251180224948456
EV	Ct_3	18S	5.34792613983154	5.29883702596029	-0.0490891138712568	0.966546392589271	0.941772883513514	1.02630518409421	0.037459797329373
EV	Ct_3	WNT6	30.2797775268555	30.2875398000081	0.00776227315266809	1.00539489808468	0.941772883513514	1.06755558127115	0.0943111843532978
EV	Ct_3	DKK2	27.8876953125	27.7063026428223	-0.181392669677734	0.881851312109472	0.941772883513514	0.936373649684528	-0.0948437584771046
EV	Ct_3	WNT2B	24.9927291870117	25.0285968780518	0.0358676910400391	1.02517321536964	0.941772883513514	1.08855673519181	0.122416602240669
[truncated: 4,769 more rows]
