# Supplementary material for: FOX transcription factors are common regulators of Wnt/β-catenin–dependent gene transcription
Source: J Biol Chem. 2023 Apr 1;299(5):104667. doi: 10.1016/j.jbc.2023.104667 (PMC10193241; doi:10.1016/j.jbc.2023.104667)
Supplement: Supporting Information 2 [file mmc4.zip]

Archive with 1 entries (1 files):
- jbc_104667_mmc4.txt
