# Supplementary material for: FOX transcription factors are common regulators of Wnt/β-catenin–dependent gene transcription
Source: J Biol Chem. 2023 Apr 1;299(5):104667. doi: 10.1016/j.jbc.2023.104667 (PMC10193241; doi:10.1016/j.jbc.2023.104667)
Supplement: Supporting Information 2 [file mmc4.zip › jbc_104667_mmc4.txt]

Plasmid	Experiment	Cell_line	Firefly/Renilla	Treatment	Replicate
EV	Exp_1	293T	0.564785	Control	1
EV	Exp_1	293T	0.56422	Control	2
EV	Exp_1	293T	0.721447	Control	3
EV	Exp_1	293T	35.39909	Wnt3a/Rspo3	1
EV	Exp_1	293T	32.87094	Wnt3a/Rspo3	2
EV	Exp_1	293T	33.42807	Wnt3a/Rspo3	3
A1	Exp_1	293T	0.525738	Control	1
A1	Exp_1	293T	0.499375	Control	2
A1	Exp_1	293T	0.502902	Control	3
A1	Exp_1	293T	3.001053	Wnt3a/Rspo3	1
A1	Exp_1	293T	2.7111	Wnt3a/Rspo3	2
A1	Exp_1	293T	3.367328	Wnt3a/Rspo3	3
A2	Exp_1	293T	0.692168	Control	1
A2	Exp_1	293T	0.572116	Control	2
A2	Exp_1	293T	0.608204	Control	3
A2	Exp_1	293T	2.912873	Wnt3a/Rspo3	1
A2	Exp_1	293T	2.683137	Wnt3a/Rspo3	2
A2	Exp_1	293T	2.345387	Wnt3a/Rspo3	3
A3	Exp_1	293T	0.512294	Control	1
A3	Exp_1	293T	0.415498	Control	2
A3	Exp_1	293T	0.421615	Control	3
A3	Exp_1	293T	4.908781	Wnt3a/Rspo3	1
A3	Exp_1	293T	4.145884	Wnt3a/Rspo3	2
A3	Exp_1	293T	4.285564	Wnt3a/Rspo3	3
B1	Exp_1	293T	1.412964	Control	1
B1	Exp_1	293T	1.027064	Control	2
B1	Exp_1	293T	1.116077	Control	3
B1	Exp_1	293T	66.69668	Wnt3a/Rspo3	1
B1	Exp_1	293T	58.76175	Wnt3a/Rspo3	2
B1	Exp_1	293T	63.95204	Wnt3a/Rspo3	3
B2	Exp_1	293T	6.65411	Control	1
B2	Exp_1	293T	4.350055	Control	2
B2	Exp_1	293T	4.646766	Control	3
B2	Exp_1	293T	138.2143	Wnt3a/Rspo3	1
B2	Exp_1	293T	119.9989	Wnt3a/Rspo3	2
B2	Exp_1	293T	121.6105	Wnt3a/Rspo3	3
C1	Exp_1	293T	0.290203	Control	1
C1	Exp_1	293T	0.241756	Control	2
C1	Exp_1	293T	0.29286	Control	3
C1	Exp_1	293T	4.274052	Wnt3a/Rspo3	1
C1	Exp_1	293T	4.216184	Wnt3a/Rspo3	2
C1	Exp_1	293T	5.466139	Wnt3a/Rspo3	3
C2	Exp_1	293T	0.357528	Control	1
C2	Exp_1	293T	0.29388	Control	2
C2	Exp_1	293T	0.291804	Control	3
C2	Exp_1	293T	2.104401	Wnt3a/Rspo3	1
C2	Exp_1	293T	1.973232	Wnt3a/Rspo3	2
C2	Exp_1	293T	2.846157	Wnt3a/Rspo3	3
D1	Exp_1	293T	2.15683	Control	1
D1	Exp_1	293T	1.58316	Control	2
D1	Exp_1	293T	1.540668	Control	3
D1	Exp_1	293T	89.7861	Wnt3a/Rspo3	1
D1	Exp_1	293T	77.71844	Wnt3a/Rspo3	2
D1	Exp_1	293T	73.16788	Wnt3a/Rspo3	3
D2	Exp_1	293T	0.305151	Control	1
D2	Exp_1	293T	0.356548	Control	2
D2	Exp_1	293T	0.42508	Control	3
D2	Exp_1	293T	37.33246	Wnt3a/Rspo3	1
D2	Exp_1	293T	28.25972	Wnt3a/Rspo3	2
D2	Exp_1	293T	37.92278	Wnt3a/Rspo3	3
D3	Exp_1	293T	0.548568	Control	1
D3	Exp_1	293T	0.559698	Control	2
D3	Exp_1	293T	0.652315	Control	3
D3	Exp_1	293T	79.48319	Wnt3a/Rspo3	1
D3	Exp_1	293T	78.13969	Wnt3a/Rspo3	2
D3	Exp_1	293T	83.84578	Wnt3a/Rspo3	3
D4	Exp_1	293T	0.603559	Control	1
D4	Exp_1	293T	0.599906	Control	2
D4	Exp_1	293T	0.608081	Control	3
D4	Exp_1	293T	83.07511	Wnt3a/Rspo3	1
D4	Exp_1	293T	81.34688	Wnt3a/Rspo3	2
D4	Exp_1	293T	78.87107	Wnt3a/Rspo3	3
E1	Exp_1	293T	0.215525	Control	1
E1	Exp_1	293T	0.207483	Control	2
E1	Exp_1	293T	0.245335	Control	3
E1	Exp_1	293T	21.90733	Wnt3a/Rspo3	1
E1	Exp_1	293T	24.63063	Wnt3a/Rspo3	2
E1	Exp_1	293T	22.89173	Wnt3a/Rspo3	3
E3	Exp_1	293T	0.995496	Control	1
E3	Exp_1	293T	0.945718	Control	2
E3	Exp_1	293T	1.006214	Control	3
E3	Exp_1	293T	9.11828	Wnt3a/Rspo3	1
E3	Exp_1	293T	9.24446	Wnt3a/Rspo3	2
E3	Exp_1	293T	12.35655	Wnt3a/Rspo3	3
F1	Exp_1	293T	0.227773	Control	1
F1	Exp_1	293T	0.225139	Control	2
F1	Exp_1	293T	0.23084	Control	3
F1	Exp_1	293T	1.731162	Wnt3a/Rspo3	1
F1	Exp_1	293T	1.469198	Wnt3a/Rspo3	2
F1	Exp_1	293T	1.499468	Wnt3a/Rspo3	3
F2	Exp_1	293T	0.172028	Control	1
F2	Exp_1	293T	0.162955	Control	2
F2	Exp_1	293T	0.179782	Control	3
F2	Exp_1	293T	1.609273	Wnt3a/Rspo3	1
F2	Exp_1	293T	1.727342	Wnt3a/Rspo3	2
F2	Exp_1	293T	1.904923	Wnt3a/Rspo3	3
G1	Exp_1	293T	0.295246	Control	1
G1	Exp_1	293T	0.250406	Control	2
G1	Exp_1	293T	0.268855	Control	3
G1	Exp_1	293T	24.0145	Wnt3a/Rspo3	1
G1	Exp_1	293T	22.44972	Wnt3a/Rspo3	2
G1	Exp_1	293T	22.94184	Wnt3a/Rspo3	3
H1	Exp_1	293T	0.170159	Control	1
H1	Exp_1	293T	0.176915	Control	2
H1	Exp_1	293T	0.208161	Control	3
H1	Exp_1	293T	40.00478	Wnt3a/Rspo3	1
H1	Exp_1	293T	42.61235	Wnt3a/Rspo3	2
H1	Exp_1	293T	38.41286	Wnt3a/Rspo3	3
I1	Exp_1	293T	0.540464	Control	1
I1	Exp_1	293T	0.518009	Control	2
I1	Exp_1	293T	0.577375	Control	3
I1	Exp_1	293T	3.155694	Wnt3a/Rspo3	1
I1	Exp_1	293T	2.640721	Wnt3a/Rspo3	2
I1	Exp_1	293T	3.145793	Wnt3a/Rspo3	3
I2	Exp_1	293T	0.452411	Control	1
I2	Exp_1	293T	0.534565	Control	2
I2	Exp_1	293T	0.495227	Control	3
I2	Exp_1	293T	8.178865	Wnt3a/Rspo3	1
I2	Exp_1	293T	6.307525	Wnt3a/Rspo3	2
I2	Exp_1	293T	7.965889	Wnt3a/Rspo3	3
I3	Exp_1	293T	0.250666	Control	1
I3	Exp_1	293T	0.246689	Control	2
I3	Exp_1	293T	0.212225	Control	3
I3	Exp_1	293T	1.79942	Wnt3a/Rspo3	1
I3	Exp_1	293T	1.6655	Wnt3a/Rspo3	2
I3	Exp_1	293T	1.84233	Wnt3a/Rspo3	3
J1	Exp_1	293T	0.564012	Control	1
J1	Exp_1	293T	0.489257	Control	2
J1	Exp_1	293T	0.524687	Control	3
J1	Exp_1	293T	13.47366	Wnt3a/Rspo3	1
J1	Exp_1	293T	18.73936	Wnt3a/Rspo3	2
J1	Exp_1	293T	13.38757	Wnt3a/Rspo3	3
J2	Exp_1	293T	0.217684	Control	1
J2	Exp_1	293T	0.209857	Control	2
J2	Exp_1	293T	0.23829	Control	3
J2	Exp_1	293T	16.82017	Wnt3a/Rspo3	1
J2	Exp_1	293T	19.94501	Wnt3a/Rspo3	2
J2	Exp_1	293T	20.56508	Wnt3a/Rspo3	3
J3	Exp_1	293T	0.309266	Control	1
J3	Exp_1	293T	0.286002	Control	2
J3	Exp_1	293T	0.307544	Control	3
J3	Exp_1	293T	28.88558	Wnt3a/Rspo3	1
J3	Exp_1	293T	30.61344	Wnt3a/Rspo3	2
J3	Exp_1	293T	26.53739	Wnt3a/Rspo3	3
K1	Exp_1	293T	0.449652	Control	1
K1	Exp_1	293T	0.47303	Control	2
K1	Exp_1	293T	0.51055	Control	3
K1	Exp_1	293T	20.03043	Wnt3a/Rspo3	1
K1	Exp_1	293T	19.90616	Wnt3a/Rspo3	2
K1	Exp_1	293T	18.72827	Wnt3a/Rspo3	3
K2	Exp_1	293T	0.530789	Control	1
K2	Exp_1	293T	0.3973	Control	2
K2	Exp_1	293T	0.437104	Control	3
K2	Exp_1	293T	31.76624	Wnt3a/Rspo3	1
K2	Exp_1	293T	28.54536	Wnt3a/Rspo3	2
K2	Exp_1	293T	26.90178	Wnt3a/Rspo3	3
L1	Exp_1	293T	0.3035	Control	1
L1	Exp_1	293T	0.314175	Control	2
L1	Exp_1	293T	0.31936	Control	3
L1	Exp_1	293T	24.56895	Wnt3a/Rspo3	1
L1	Exp_1	293T	27.38405	Wnt3a/Rspo3	2
L1	Exp_1	293T	23.43406	Wnt3a/Rspo3	3
L2	Exp_1	293T	0.228489	Control	1
L2	Exp_1	293T	0.247254	Control	2
L2	Exp_1	293T	0.23922	Control	3
L2	Exp_1	293T	5.174689	Wnt3a/Rspo3	1
L2	Exp_1	293T	4.030283	Wnt3a/Rspo3	2
L2	Exp_1	293T	3.495462	Wnt3a/Rspo3	3
M1	Exp_1	293T	0.572351	Control	1
M1	Exp_1	293T	0.607603	Control	2
M1	Exp_1	293T	0.576518	Control	3
M1	Exp_1	293T	19.91646	Wnt3a/Rspo3	1
M1	Exp_1	293T	11.16343	Wnt3a/Rspo3	2
M1	Exp_1	293T	14.77416	Wnt3a/Rspo3	3
N1	Exp_1	293T	2.240492	Control	1
N1	Exp_1	293T	2.026082	Control	2
N1	Exp_1	293T	2.441539	Control	3
N1	Exp_1	293T	24.03157	Wnt3a/Rspo3	1
N1	Exp_1	293T	13.00061	Wnt3a/Rspo3	2
N1	Exp_1	293T	14.85647	Wnt3a/Rspo3	3
N2	Exp_1	293T	0.460322	Control	1
N2	Exp_1	293T	0.313877	Control	2
N2	Exp_1	293T	0.340993	Control	3
N2	Exp_1	293T	66.46864	Wnt3a/Rspo3	1
N2	Exp_1	293T	36.14417	Wnt3a/Rspo3	2
N2	Exp_1	293T	46.83838	Wnt3a/Rspo3	3
N3	Exp_1	293T	0.466501	Control	1
N3	Exp_1	293T	0.396139	Control	2
N3	Exp_1	293T	0.566583	Control	3
N3	Exp_1	293T	73.66056	Wnt3a/Rspo3	1
N3	Exp_1	293T	39.02287	Wnt3a/Rspo3	2
N3	Exp_1	293T	50.03239	Wnt3a/Rspo3	3
N4	Exp_1	293T	2.472505	Control	1
N4	Exp_1	293T	1.973662	Control	2
N4	Exp_1	293T	2.538302	Control	3
N4	Exp_1	293T	17.03476	Wnt3a/Rspo3	1
N4	Exp_1	293T	10.17516	Wnt3a/Rspo3	2
N4	Exp_1	293T	9.05049	Wnt3a/Rspo3	3
O1	Exp_1	293T	0.49824	Control	1
O1	Exp_1	293T	0.443223	Control	2
O1	Exp_1	293T	0.680943	Control	3
O1	Exp_1	293T	11.4268	Wnt3a/Rspo3	1
O1	Exp_1	293T	6.768057	Wnt3a/Rspo3	2
O1	Exp_1	293T	6.16553	Wnt3a/Rspo3	3
O3	Exp_1	293T	1.079422	Control	1
O3	Exp_1	293T	0.69888	Control	2
O3	Exp_1	293T	0.790346	Control	3
O3	Exp_1	293T	20.70847	Wnt3a/Rspo3	1
O3	Exp_1	293T	12.11343	Wnt3a/Rspo3	2
O3	Exp_1	293T	12.49547	Wnt3a/Rspo3	3
O4	Exp_1	293T	0.959002	Control	1
O4	Exp_1	293T	1.334641	Control	2
O4	Exp_1	293T	1.079018	Control	3
O4	Exp_1	293T	4.11999	Wnt3a/Rspo3	1
O4	Exp_1	293T	4.144321	Wnt3a/Rspo3	2
O4	Exp_1	293T	4.094645	Wnt3a/Rspo3	3
O6	Exp_1	293T	0.525078	Control	1
O6	Exp_1	293T	0.52688	Control	2
O6	Exp_1	293T	0.438684	Control	3
O6	Exp_1	293T	6.322991	Wnt3a/Rspo3	1
O6	Exp_1	293T	4.686558	Wnt3a/Rspo3	2
O6	Exp_1	293T	5.259097	Wnt3a/Rspo3	3
P1	Exp_1	293T	0.627995	Control	1
P1	Exp_1	293T	0.560778	Control	2
P1	Exp_1	293T	0.560159	Control	3
P1	Exp_1	293T	51.90053	Wnt3a/Rspo3	1
P1	Exp_1	293T	58.94089	Wnt3a/Rspo3	2
P1	Exp_1	293T	53.40706	Wnt3a/Rspo3	3
P2	Exp_1	293T	0.428498	Control	1
P2	Exp_1	293T	0.440939	Control	2
P2	Exp_1	293T	0.344048	Control	3
P2	Exp_1	293T	46.81661	Wnt3a/Rspo3	1
P2	Exp_1	293T	46.65139	Wnt3a/Rspo3	2
P2	Exp_1	293T	40.81095	Wnt3a/Rspo3	3
P3	Exp_1	293T	0.979363	Control	1
P3	Exp_1	293T	0.881116	Control	2
P3	Exp_1	293T	0.89241	Control	3
P3	Exp_1	293T	68.28805	Wnt3a/Rspo3	1
P3	Exp_1	293T	47.39133	Wnt3a/Rspo3	2
P3	Exp_1	293T	63.73909	Wnt3a/Rspo3	3
P4	Exp_1	293T	0.552358	Control	1
P4	Exp_1	293T	0.561556	Control	2
P4	Exp_1	293T	0.549531	Control	3
P4	Exp_1	293T	52.08478	Wnt3a/Rspo3	1
P4	Exp_1	293T	49.07108	Wnt3a/Rspo3	2
P4	Exp_1	293T	45.12976	Wnt3a/Rspo3	3
Q1	Exp_1	293T	1.631766	Control	1
Q1	Exp_1	293T	1.931486	Control	2
Q1	Exp_1	293T	1.497755	Control	3
Q1	Exp_1	293T	140.6834	Wnt3a/Rspo3	1
Q1	Exp_1	293T	142.9384	Wnt3a/Rspo3	2
Q1	Exp_1	293T	134.6851	Wnt3a/Rspo3	3
R1	Exp_1	293T	0.656062	Control	1
R1	Exp_1	293T	0.492492	Control	2
R1	Exp_1	293T	0.41014	Control	3
R1	Exp_1	293T	22.25659	Wnt3a/Rspo3	1
R1	Exp_1	293T	20.10498	Wnt3a/Rspo3	2
R1	Exp_1	293T	24.97205	Wnt3a/Rspo3	3
R2	Exp_1	293T	0.47341	Control	1
R2	Exp_1	293T	0.501863	Control	2
R2	Exp_1	293T	0.380936	Control	3
R2	Exp_1	293T	33.58155	Wnt3a/Rspo3	1
R2	Exp_1	293T	43.1697	Wnt3a/Rspo3	2
R2	Exp_1	293T	33.89188	Wnt3a/Rspo3	3
S1	Exp_1	293T	0.246753	Control	1
S1	Exp_1	293T	0.208951	Control	2
S1	Exp_1	293T	0.24747	Control	3
S1	Exp_1	293T	17.25246	Wnt3a/Rspo3	1
S1	Exp_1	293T	17.67493	Wnt3a/Rspo3	2
S1	Exp_1	293T	16.03235	Wnt3a/Rspo3	3
EV	Exp_1	293T	0.451028	Control	1
EV	Exp_1	293T	0.439993	Control	2
EV	Exp_1	293T	0.451292	Control	3
EV	Exp_1	293T	41.70168	Wnt3a/Rspo3	1
EV	Exp_1	293T	37.69131	Wnt3a/Rspo3	2
EV	Exp_1	293T	37.25731	Wnt3a/Rspo3	3
EV	Exp_1	293T	0.528172	Control	1
EV	Exp_1	293T	0.491022	Control	2
EV	Exp_1	293T	0.44542	Control	3
EV	Exp_1	293T	38.62958	Wnt3a/Rspo3	1
EV	Exp_1	293T	32.02209	Wnt3a/Rspo3	2
EV	Exp_1	293T	38.83907	Wnt3a/Rspo3	3
EV	Exp_2	293T	0.090298	Control	1
EV	Exp_2	293T	0.10123	Control	2
EV	Exp_2	293T	0.101504	Control	3
EV	Exp_2	293T	1.69374	Wnt3a/Rspo3	1
EV	Exp_2	293T	1.961041	Wnt3a/Rspo3	2
EV	Exp_2	293T	1.85136	Wnt3a/Rspo3	3
A1	Exp_2	293T	0.058236	Control	1
A1	Exp_2	293T	0.061423	Control	2
A1	Exp_2	293T	0.06079	Control	3
A1	Exp_2	293T	0.141996	Wnt3a/Rspo3	1
A1	Exp_2	293T	0.151066	Wnt3a/Rspo3	2
A1	Exp_2	293T	0.122443	Wnt3a/Rspo3	3
A2	Exp_2	293T	0.084284	Control	1
A2	Exp_2	293T	0.089035	Control	2
A2	Exp_2	293T	0.08247	Control	3
A2	Exp_2	293T	0.129891	Wnt3a/Rspo3	1
A2	Exp_2	293T	0.131619	Wnt3a/Rspo3	2
A2	Exp_2	293T	0.126941	Wnt3a/Rspo3	3
A3	Exp_2	293T	0.060388	Control	1
A3	Exp_2	293T	0.060418	Control	2
A3	Exp_2	293T	0.053214	Control	3
A3	Exp_2	293T	0.146017	Wnt3a/Rspo3	1
A3	Exp_2	293T	0.162238	Wnt3a/Rspo3	2
A3	Exp_2	293T	0.166061	Wnt3a/Rspo3	3
B1	Exp_2	293T	0.152986	Control	1
B1	Exp_2	293T	0.140462	Control	2
B1	Exp_2	293T	0.142978	Control	3
B1	Exp_2	293T	1.996327	Wnt3a/Rspo3	1
B1	Exp_2	293T	1.976393	Wnt3a/Rspo3	2
B1	Exp_2	293T	1.925838	Wnt3a/Rspo3	3
B2	Exp_2	293T	0.878978	Control	1
B2	Exp_2	293T	0.801337	Control	2
B2	Exp_2	293T	0.728993	Control	3
B2	Exp_2	293T	8.971197	Wnt3a/Rspo3	1
B2	Exp_2	293T	10.286	Wnt3a/Rspo3	2
B2	Exp_2	293T	10.34418	Wnt3a/Rspo3	3
C1	Exp_2	293T	0.040659	Control	1
C1	Exp_2	293T	0.043847	Control	2
C1	Exp_2	293T	0.042624	Control	3
C1	Exp_2	293T	0.171935	Wnt3a/Rspo3	1
C1	Exp_2	293T	0.190646	Wnt3a/Rspo3	2
C1	Exp_2	293T	0.180337	Wnt3a/Rspo3	3
C2	Exp_2	293T	0.043883	Control	1
C2	Exp_2	293T	0.042504	Control	2
C2	Exp_2	293T	0.040793	Control	3
C2	Exp_2	293T	0.094868	Wnt3a/Rspo3	1
C2	Exp_2	293T	0.101366	Wnt3a/Rspo3	2
C2	Exp_2	293T	0.10838	Wnt3a/Rspo3	3
D1	Exp_2	293T	0.232652	Control	1
D1	Exp_2	293T	0.199496	Control	2
D1	Exp_2	293T	0.209161	Control	3
D1	Exp_2	293T	4.132001	Wnt3a/Rspo3	1
D1	Exp_2	293T	5.139534	Wnt3a/Rspo3	2
D1	Exp_2	293T	5.81307	Wnt3a/Rspo3	3
D2	Exp_2	293T	0.038753	Control	1
D2	Exp_2	293T	0.038858	Control	2
D2	Exp_2	293T	0.044634	Control	3
D2	Exp_2	293T	1.071973	Wnt3a/Rspo3	1
D2	Exp_2	293T	1.06104	Wnt3a/Rspo3	2
D2	Exp_2	293T	1.090166	Wnt3a/Rspo3	3
D3	Exp_2	293T	0.078227	Control	1
D3	Exp_2	293T	0.077871	Control	2
D3	Exp_2	293T	0.094443	Control	3
D3	Exp_2	293T	2.754042	Wnt3a/Rspo3	1
D3	Exp_2	293T	2.855217	Wnt3a/Rspo3	2
D3	Exp_2	293T	3.07405	Wnt3a/Rspo3	3
D4	Exp_2	293T	0.110044	Control	1
D4	Exp_2	293T	0.10361	Control	2
D4	Exp_2	293T	0.122645	Control	3
D4	Exp_2	293T	6.847979	Wnt3a/Rspo3	1
D4	Exp_2	293T	6.300031	Wnt3a/Rspo3	2
D4	Exp_2	293T	6.822318	Wnt3a/Rspo3	3
E1	Exp_2	293T	0.043312	Control	1
E1	Exp_2	293T	0.037952	Control	2
E1	Exp_2	293T	0.041508	Control	3
E1	Exp_2	293T	2.327451	Wnt3a/Rspo3	1
E1	Exp_2	293T	1.964947	Wnt3a/Rspo3	2
E1	Exp_2	293T	2.468986	Wnt3a/Rspo3	3
E3	Exp_2	293T	0.235096	Control	1
E3	Exp_2	293T	0.183048	Control	2
E3	Exp_2	293T	0.16661	Control	3
E3	Exp_2	293T	0.634984	Wnt3a/Rspo3	1
E3	Exp_2	293T	0.702613	Wnt3a/Rspo3	2
E3	Exp_2	293T	0.850773	Wnt3a/Rspo3	3
F1	Exp_2	293T	0.043562	Control	1
F1	Exp_2	293T	0.041286	Control	2
F1	Exp_2	293T	0.04131	Control	3
F1	Exp_2	293T	0.10198	Wnt3a/Rspo3	1
F1	Exp_2	293T	0.095533	Wnt3a/Rspo3	2
F1	Exp_2	293T	0.134134	Wnt3a/Rspo3	3
F2	Exp_2	293T	0.02976	Control	1
F2	Exp_2	293T	0.032093	Control	2
F2	Exp_2	293T	0.034302	Control	3
F2	Exp_2	293T	0.108164	Wnt3a/Rspo3	1
F2	Exp_2	293T	0.09254	Wnt3a/Rspo3	2
F2	Exp_2	293T	0.126183	Wnt3a/Rspo3	3
G1	Exp_2	293T	0.059299	Control	1
G1	Exp_2	293T	0.064441	Control	2
G1	Exp_2	293T	0.069072	Control	3
G1	Exp_2	293T	1.004198	Wnt3a/Rspo3	1
G1	Exp_2	293T	0.989613	Wnt3a/Rspo3	2
G1	Exp_2	293T	1.189008	Wnt3a/Rspo3	3
H1	Exp_2	293T	0.048488	Control	1
H1	Exp_2	293T	0.059459	Control	2
H1	Exp_2	293T	0.0441	Control	3
H1	Exp_2	293T	2.576356	Wnt3a/Rspo3	1
H1	Exp_2	293T	2.660281	Wnt3a/Rspo3	2
H1	Exp_2	293T	2.846216	Wnt3a/Rspo3	3
I1	Exp_2	293T	0.120821	Control	1
I1	Exp_2	293T	0.13343	Control	2
I1	Exp_2	293T	0.143546	Control	3
I1	Exp_2	293T	0.212898	Wnt3a/Rspo3	1
I1	Exp_2	293T	0.215862	Wnt3a/Rspo3	2
I1	Exp_2	293T	0.21241	Wnt3a/Rspo3	3
I2	Exp_2	293T	0.142873	Control	1
I2	Exp_2	293T	0.147631	Control	2
I2	Exp_2	293T	0.154041	Control	3
I2	Exp_2	293T	0.405528	Wnt3a/Rspo3	1
I2	Exp_2	293T	0.386982	Wnt3a/Rspo3	2
I2	Exp_2	293T	0.404392	Wnt3a/Rspo3	3
I3	Exp_2	293T	0.069562	Control	1
I3	Exp_2	293T	0.056692	Control	2
I3	Exp_2	293T	0.060395	Control	3
I3	Exp_2	293T	0.125291	Wnt3a/Rspo3	1
I3	Exp_2	293T	0.127012	Wnt3a/Rspo3	2
I3	Exp_2	293T	0.140032	Wnt3a/Rspo3	3
J1	Exp_2	293T	0.152035	Control	1
J1	Exp_2	293T	0.164212	Control	2
J1	Exp_2	293T	0.157308	Control	3
J1	Exp_2	293T	1.182405	Wnt3a/Rspo3	1
J1	Exp_2	293T	1.181575	Wnt3a/Rspo3	2
J1	Exp_2	293T	1.330237	Wnt3a/Rspo3	3
J2	Exp_2	293T	0.060899	Control	1
J2	Exp_2	293T	0.056147	Control	2
J2	Exp_2	293T	0.056135	Control	3
J2	Exp_2	293T	0.829431	Wnt3a/Rspo3	1
J2	Exp_2	293T	0.886906	Wnt3a/Rspo3	2
J2	Exp_2	293T	1.090028	Wnt3a/Rspo3	3
J3	Exp_2	293T	0.073073	Control	1
J3	Exp_2	293T	0.073763	Control	2
J3	Exp_2	293T	0.075751	Control	3
J3	Exp_2	293T	1.243837	Wnt3a/Rspo3	1
J3	Exp_2	293T	1.376765	Wnt3a/Rspo3	2
J3	Exp_2	293T	1.512706	Wnt3a/Rspo3	3
K1	Exp_2	293T	0.134401	Control	1
K1	Exp_2	293T	0.1502	Control	2
K1	Exp_2	293T	0.145461	Control	3
K1	Exp_2	293T	1.153069	Wnt3a/Rspo3	1
K1	Exp_2	293T	1.15609	Wnt3a/Rspo3	2
K1	Exp_2	293T	1.252587	Wnt3a/Rspo3	3
K2	Exp_2	293T	0.13534	Control	1
K2	Exp_2	293T	0.147667	Control	2
K2	Exp_2	293T	0.170665	Control	3
K2	Exp_2	293T	2.852565	Wnt3a/Rspo3	1
K2	Exp_2	293T	2.543847	Wnt3a/Rspo3	2
K2	Exp_2	293T	2.75163	Wnt3a/Rspo3	3
L1	Exp_2	293T	0.083904	Control	1
L1	Exp_2	293T	0.092135	Control	2
L1	Exp_2	293T	0.09801	Control	3
L1	Exp_2	293T	2.628164	Wnt3a/Rspo3	1
L1	Exp_2	293T	2.3444	Wnt3a/Rspo3	2
L1	Exp_2	293T	2.410348	Wnt3a/Rspo3	3
L2	Exp_2	293T	0.058663	Control	1
L2	Exp_2	293T	0.069809	Control	2
L2	Exp_2	293T	0.06477	Control	3
L2	Exp_2	293T	0.265714	Wnt3a/Rspo3	1
L2	Exp_2	293T	0.279227	Wnt3a/Rspo3	2
L2	Exp_2	293T	0.279871	Wnt3a/Rspo3	3
M1	Exp_2	293T	0.120262	Control	1
M1	Exp_2	293T	0.114314	Control	2
M1	Exp_2	293T	0.123074	Control	3
M1	Exp_2	293T	1.252487	Wnt3a/Rspo3	1
M1	Exp_2	293T	1.292023	Wnt3a/Rspo3	2
M1	Exp_2	293T	1.294462	Wnt3a/Rspo3	3
N1	Exp_2	293T	0.362387	Control	1
N1	Exp_2	293T	0.388609	Control	2
N1	Exp_2	293T	0.389247	Control	3
N1	Exp_2	293T	2.045589	Wnt3a/Rspo3	1
N1	Exp_2	293T	1.963734	Wnt3a/Rspo3	2
N1	Exp_2	293T	1.759317	Wnt3a/Rspo3	3
N2	Exp_2	293T	0.083518	Control	1
N2	Exp_2	293T	0.086079	Control	2
N2	Exp_2	293T	0.098233	Control	3
N2	Exp_2	293T	3.105013	Wnt3a/Rspo3	1
N2	Exp_2	293T	3.167025	Wnt3a/Rspo3	2
N2	Exp_2	293T	3.042702	Wnt3a/Rspo3	3
N3	Exp_2	293T	0.17779	Control	1
N3	Exp_2	293T	0.155391	Control	2
N3	Exp_2	293T	0.213762	Control	3
N3	Exp_2	293T	4.39204	Wnt3a/Rspo3	1
N3	Exp_2	293T	4.56108	Wnt3a/Rspo3	2
N3	Exp_2	293T	4.45787	Wnt3a/Rspo3	3
N4	Exp_2	293T	0.395205	Control	1
N4	Exp_2	293T	0.403555	Control	2
N4	Exp_2	293T	0.373804	Control	3
N4	Exp_2	293T	1.183231	Wnt3a/Rspo3	1
N4	Exp_2	293T	1.243668	Wnt3a/Rspo3	2
N4	Exp_2	293T	1.204745	Wnt3a/Rspo3	3
O1	Exp_2	293T	0.118066	Control	1
O1	Exp_2	293T	0.12411	Control	2
O1	Exp_2	293T	0.116333	Control	3
O1	Exp_2	293T	0.455365	Wnt3a/Rspo3	1
O1	Exp_2	293T	0.454029	Wnt3a/Rspo3	2
O1	Exp_2	293T	0.419628	Wnt3a/Rspo3	3
O3	Exp_2	293T	0.215112	Control	1
O3	Exp_2	293T	0.198614	Control	2
O3	Exp_2	293T	0.216603	Control	3
O3	Exp_2	293T	0.701648	Wnt3a/Rspo3	1
O3	Exp_2	293T	0.661266	Wnt3a/Rspo3	2
O3	Exp_2	293T	0.659735	Wnt3a/Rspo3	3
O4	Exp_2	293T	0.233139	Control	1
O4	Exp_2	293T	0.274471	Control	2
O4	Exp_2	293T	0.249667	Control	3
O4	Exp_2	293T	0.502165	Wnt3a/Rspo3	1
O4	Exp_2	293T	0.476687	Wnt3a/Rspo3	2
O4	Exp_2	293T	0.488927	Wnt3a/Rspo3	3
O6	Exp_2	293T	0.123888	Control	1
O6	Exp_2	293T	0.138488	Control	2
O6	Exp_2	293T	0.136711	Control	3
O6	Exp_2	293T	0.371529	Wnt3a/Rspo3	1
O6	Exp_2	293T	0.390129	Wnt3a/Rspo3	2
O6	Exp_2	293T	0.384295	Wnt3a/Rspo3	3
P1	Exp_2	293T	0.249405	Control	1
P1	Exp_2	293T	0.199689	Control	2
P1	Exp_2	293T	0.233333	Control	3
P1	Exp_2	293T	6.858773	Wnt3a/Rspo3	1
P1	Exp_2	293T	6.176062	Wnt3a/Rspo3	2
P1	Exp_2	293T	6.96073	Wnt3a/Rspo3	3
P2	Exp_2	293T	0.118737	Control	1
P2	Exp_2	293T	0.110838	Control	2
P2	Exp_2	293T	0.136224	Control	3
P2	Exp_2	293T	4.216153	Wnt3a/Rspo3	1
P2	Exp_2	293T	3.786932	Wnt3a/Rspo3	2
P2	Exp_2	293T	3.954927	Wnt3a/Rspo3	3
P3	Exp_2	293T	0.532056	Control	1
P3	Exp_2	293T	0.387578	Control	2
P3	Exp_2	293T	0.341316	Control	3
P3	Exp_2	293T	6.279228	Wnt3a/Rspo3	1
P3	Exp_2	293T	6.262538	Wnt3a/Rspo3	2
P3	Exp_2	293T	7.46165	Wnt3a/Rspo3	3
P4	Exp_2	293T	0.304701	Control	1
P4	Exp_2	293T	0.281426	Control	2
P4	Exp_2	293T	0.332169	Control	3
P4	Exp_2	293T	4.433784	Wnt3a/Rspo3	1
P4	Exp_2	293T	5.215771	Wnt3a/Rspo3	2
P4	Exp_2	293T	5.465116	Wnt3a/Rspo3	3
Q1	Exp_2	293T	0.662774	Control	1
Q1	Exp_2	293T	0.809964	Control	2
Q1	Exp_2	293T	0.874546	Control	3
Q1	Exp_2	293T	20.79929	Wnt3a/Rspo3	1
Q1	Exp_2	293T	21.20754	Wnt3a/Rspo3	2
Q1	Exp_2	293T	22.71485	Wnt3a/Rspo3	3
R1	Exp_2	293T	0.105724	Control	1
R1	Exp_2	293T	0.102192	Control	2
R1	Exp_2	293T	0.122044	Control	3
R1	Exp_2	293T	1.95966	Wnt3a/Rspo3	1
R1	Exp_2	293T	2.204038	Wnt3a/Rspo3	2
R1	Exp_2	293T	1.907479	Wnt3a/Rspo3	3
R2	Exp_2	293T	0.104812	Control	1
R2	Exp_2	293T	0.11422	Control	2
R2	Exp_2	293T	0.113178	Control	3
R2	Exp_2	293T	2.582145	Wnt3a/Rspo3	1
R2	Exp_2	293T	2.693416	Wnt3a/Rspo3	2
R2	Exp_2	293T	2.561635	Wnt3a/Rspo3	3
S1	Exp_2	293T	0.080548	Control	1
S1	Exp_2	293T	0.072199	Control	2
S1	Exp_2	293T	0.083147	Control	3
S1	Exp_2	293T	1.545182	Wnt3a/Rspo3	1
S1	Exp_2	293T	1.76608	Wnt3a/Rspo3	2
S1	Exp_2	293T	1.82251	Wnt3a/Rspo3	3
EV	Exp_2	293T	0.113177	Control	1
EV	Exp_2	293T	0.092796	Control	2
EV	Exp_2	293T	0.110627	Control	3
EV	Exp_2	293T	3.085261	Wnt3a/Rspo3	1
EV	Exp_2	293T	3.42611	Wnt3a/Rspo3	2
EV	Exp_2	293T	2.927725	Wnt3a/Rspo3	3
EV	Exp_1	HCT116	5.790713	Control	1
EV	Exp_1	HCT116	6.094662	Control	2
EV	Exp_1	HCT116	6.129102	Control	3
A1	Exp_1	HCT116	0.789021	Control	1
A1	Exp_1	HCT116	0.453366	Control	2
A1	Exp_1	HCT116	0.397275	Control	3
A2	Exp_1	HCT116	0.415014	Control	1
A2	Exp_1	HCT116	0.545794	Control	2
A2	Exp_1	HCT116	0.406123	Control	3
A3	Exp_1	HCT116	0.855806	Control	1
A3	Exp_1	HCT116	0.443295	Control	2
A3	Exp_1	HCT116	0.391888	Control	3
B1	Exp_1	HCT116	25.63683	Control	1
B1	Exp_1	HCT116	20.18257	Control	2
B1	Exp_1	HCT116	21.57338	Control	3
B2	Exp_1	HCT116	90.44467	Control	1
B2	Exp_1	HCT116	69.25084	Control	2
B2	Exp_1	HCT116	99.80609	Control	3
C1	Exp_1	HCT116	1.015315	Control	1
C1	Exp_1	HCT116	0.957049	Control	2
C1	Exp_1	HCT116	1.311966	Control	3
C2	Exp_1	HCT116	1.122181	Control	1
C2	Exp_1	HCT116	0.80994	Control	2
C2	Exp_1	HCT116	1.449658	Control	3
D1	Exp_1	HCT116	29.04514	Control	1
D1	Exp_1	HCT116	23.56095	Control	2
D1	Exp_1	HCT116	25.04258	Control	3
D2	Exp_1	HCT116	12.37729	Control	1
D2	Exp_1	HCT116	11.35056	Control	2
D2	Exp_1	HCT116	11.52143	Control	3
D3	Exp_1	HCT116	13.90863	Control	1
D3	Exp_1	HCT116	12.28131	Control	2
D3	Exp_1	HCT116	12.81235	Control	3
D4	Exp_1	HCT116	5.588955	Control	1
D4	Exp_1	HCT116	5.507778	Control	2
D4	Exp_1	HCT116	5.047477	Control	3
E1	Exp_1	HCT116	10.82011	Control	1
E1	Exp_1	HCT116	10.23679	Control	2
E1	Exp_1	HCT116	11.01565	Control	3
E3	Exp_1	HCT116	1.869097	Control	1
E3	Exp_1	HCT116	2.222884	Control	2
E3	Exp_1	HCT116	2.276254	Control	3
F1	Exp_1	HCT116	0.490471	Control	1
F1	Exp_1	HCT116	0.569433	Control	2
F1	Exp_1	HCT116	0.6557	Control	3
F2	Exp_1	HCT116	0.989579	Control	1
F2	Exp_1	HCT116	1.062062	Control	2
F2	Exp_1	HCT116	1.037395	Control	3
G1	Exp_1	HCT116	13.70813	Control	1
G1	Exp_1	HCT116	17.01327	Control	2
G1	Exp_1	HCT116	15.84869	Control	3
H1	Exp_1	HCT116	11.77356	Control	1
H1	Exp_1	HCT116	13.24437	Control	2
H1	Exp_1	HCT116	12.39423	Control	3
I1	Exp_1	HCT116	0.973366	Control	1
I1	Exp_1	HCT116	0.833588	Control	2
I1	Exp_1	HCT116	0.939377	Control	3
I2	Exp_1	HCT116	1.266014	Control	1
I2	Exp_1	HCT116	1.223963	Control	2
I2	Exp_1	HCT116	1.270398	Control	3
I3	Exp_1	HCT116	0.570523	Control	1
I3	Exp_1	HCT116	0.440666	Control	2
I3	Exp_1	HCT116	0.452503	Control	3
J1	Exp_1	HCT116	5.130942	Control	1
J1	Exp_1	HCT116	5.341075	Control	2
J1	Exp_1	HCT116	6.601527	Control	3
J2	Exp_1	HCT116	4.171429	Control	1
J2	Exp_1	HCT116	3.511379	Control	2
J2	Exp_1	HCT116	4.552553	Control	3
J3	Exp_1	HCT116	6.689856	Control	1
J3	Exp_1	HCT116	6.722134	Control	2
J3	Exp_1	HCT116	6.23344	Control	3
K1	Exp_1	HCT116	10.08717	Control	1
K1	Exp_1	HCT116	11.83825	Control	2
K1	Exp_1	HCT116	11.99359	Control	3
K2	Exp_1	HCT116	17.33745	Control	1
K2	Exp_1	HCT116	19.57628	Control	2
K2	Exp_1	HCT116	19.38713	Control	3
L1	Exp_1	HCT116	14.25191	Control	1
L1	Exp_1	HCT116	17.09101	Control	2
L1	Exp_1	HCT116	15.89085	Control	3
L2	Exp_1	HCT116	1.856159	Control	1
L2	Exp_1	HCT116	1.813485	Control	2
L2	Exp_1	HCT116	1.642583	Control	3
M1	Exp_1	HCT116	7.46029	Control	1
M1	Exp_1	HCT116	8.566726	Control	2
M1	Exp_1	HCT116	7.461489	Control	3
N1	Exp_1	HCT116	4.608841	Control	1
N1	Exp_1	HCT116	4.713313	Control	2
N1	Exp_1	HCT116	4.014348	Control	3
N2	Exp_1	HCT116	9.98201	Control	1
N2	Exp_1	HCT116	10.17174	Control	2
N2	Exp_1	HCT116	10.05033	Control	3
N3	Exp_1	HCT116	9.733282	Control	1
N3	Exp_1	HCT116	8.872515	Control	2
N3	Exp_1	HCT116	9.606645	Control	3
N4	Exp_1	HCT116	1.95206	Control	1
N4	Exp_1	HCT116	1.947526	Control	2
N4	Exp_1	HCT116	1.879073	Control	3
O1	Exp_1	HCT116	5.147353	Control	1
O1	Exp_1	HCT116	6.074861	Control	2
O1	Exp_1	HCT116	5.542664	Control	3
O3	Exp_1	HCT116	9.467065	Control	1
O3	Exp_1	HCT116	8.841516	Control	2
O3	Exp_1	HCT116	9.040024	Control	3
O4	Exp_1	HCT116	3.007378	Control	1
O4	Exp_1	HCT116	3.094319	Control	2
O4	Exp_1	HCT116	3.049817	Control	3
O6	Exp_1	HCT116	1.903794	Control	1
O6	Exp_1	HCT116	2.088179	Control	2
O6	Exp_1	HCT116	2.228355	Control	3
P1	Exp_1	HCT116	32.47901	Control	1
P1	Exp_1	HCT116	33.04754	Control	2
P1	Exp_1	HCT116	29.00436	Control	3
P2	Exp_1	HCT116	18.47601	Control	1
P2	Exp_1	HCT116	18.46982	Control	2
P2	Exp_1	HCT116	16.89354	Control	3
P3	Exp_1	HCT116	8.426415	Control	1
P3	Exp_1	HCT116	8.233907	Control	2
P3	Exp_1	HCT116	8.196256	Control	3
P4	Exp_1	HCT116	14.74904	Control	1
P4	Exp_1	HCT116	17.61118	Control	2
P4	Exp_1	HCT116	14.67251	Control	3
Q1	Exp_1	HCT116	20.98412	Control	1
Q1	Exp_1	HCT116	22.73227	Control	2
Q1	Exp_1	HCT116	20.70399	Control	3
R1	Exp_1	HCT116	3.623429	Control	1
R1	Exp_1	HCT116	3.660429	Control	2
R1	Exp_1	HCT116	3.413043	Control	3
R2	Exp_1	HCT116	6.716543	Control	1
R2	Exp_1	HCT116	6.628099	Control	2
R2	Exp_1	HCT116	6.764346	Control	3
S1	Exp_1	HCT116	3.163406	Control	1
S1	Exp_1	HCT116	3.30274	Control	2
S1	Exp_1	HCT116	3.642065	Control	3
EV	Exp_2	HCT116	0.285811	Control	1
EV	Exp_2	HCT116	0.321529	Control	2
EV	Exp_2	HCT116	0.333582	Control	3
A1	Exp_2	HCT116	0.051799	Control	1
A1	Exp_2	HCT116	0.053506	Control	2
A1	Exp_2	HCT116	0.051913	Control	3
A2	Exp_2	HCT116	0.047176	Control	1
A2	Exp_2	HCT116	0.052155	Control	2
A2	Exp_2	HCT116	0.053567	Control	3
A3	Exp_2	HCT116	0.040905	Control	1
A3	Exp_2	HCT116	0.055458	Control	2
A3	Exp_2	HCT116	0.04606	Control	3
B1	Exp_2	HCT116	1.2599	Control	1
B1	Exp_2	HCT116	1.160451	Control	2
B1	Exp_2	HCT116	1.135785	Control	3
B2	Exp_2	HCT116	4.389288	Control	1
B2	Exp_2	HCT116	4.081834	Control	2
B2	Exp_2	HCT116	4.520299	Control	3
C1	Exp_2	HCT116	0.08834	Control	1
C1	Exp_2	HCT116	0.103143	Control	2
C1	Exp_2	HCT116	0.10005	Control	3
C2	Exp_2	HCT116	0.054629	Control	1
C2	Exp_2	HCT116	0.057354	Control	2
C2	Exp_2	HCT116	0.05211	Control	3
D1	Exp_2	HCT116	1.556572	Control	1
D1	Exp_2	HCT116	1.397387	Control	2
D1	Exp_2	HCT116	1.388328	Control	3
D2	Exp_2	HCT116	0.69449	Control	1
D2	Exp_2	HCT116	0.649801	Control	2
D2	Exp_2	HCT116	0.674015	Control	3
D3	Exp_2	HCT116	1.039408	Control	1
D3	Exp_2	HCT116	0.936586	Control	2
D3	Exp_2	HCT116	0.955466	Control	3
D4	Exp_2	HCT116	0.3101	Control	1
D4	Exp_2	HCT116	0.270051	Control	2
D4	Exp_2	HCT116	0.268795	Control	3
E1	Exp_2	HCT116	0.526227	Control	1
E1	Exp_2	HCT116	0.505161	Control	2
E1	Exp_2	HCT116	0.513084	Control	3
E3	Exp_2	HCT116	0.188082	Control	1
E3	Exp_2	HCT116	0.182875	Control	2
E3	Exp_2	HCT116	0.164992	Control	3
F1	Exp_2	HCT116	0.061032	Control	1
F1	Exp_2	HCT116	0.058519	Control	2
F1	Exp_2	HCT116	0.054427	Control	3
F2	Exp_2	HCT116	0.084501	Control	1
F2	Exp_2	HCT116	0.06394	Control	2
F2	Exp_2	HCT116	0.070835	Control	3
G1	Exp_2	HCT116	0.595026	Control	1
G1	Exp_2	HCT116	0.6297	Control	2
G1	Exp_2	HCT116	0.579177	Control	3
H1	Exp_2	HCT116	0.85225	Control	1
H1	Exp_2	HCT116	0.786789	Control	2
H1	Exp_2	HCT116	0.817631	Control	3
I1	Exp_2	HCT116	0.087952	Control	1
I1	Exp_2	HCT116	0.080133	Control	2
I1	Exp_2	HCT116	0.064866	Control	3
I2	Exp_2	HCT116	0.123705	Control	1
I2	Exp_2	HCT116	0.111313	Control	2
I2	Exp_2	HCT116	0.119551	Control	3
I3	Exp_2	HCT116	0.066401	Control	1
I3	Exp_2	HCT116	0.071404	Control	2
I3	Exp_2	HCT116	0.066416	Control	3
J1	Exp_2	HCT116	0.263634	Control	1
J1	Exp_2	HCT116	0.290404	Control	2
J1	Exp_2	HCT116	0.233806	Control	3
J2	Exp_2	HCT116	0.271461	Control	1
J2	Exp_2	HCT116	0.240589	Control	2
J2	Exp_2	HCT116	0.247869	Control	3
J3	Exp_2	HCT116	0.319292	Control	1
J3	Exp_2	HCT116	0.301911	Control	2
J3	Exp_2	HCT116	0.309482	Control	3
K1	Exp_2	HCT116	0.400093	Control	1
K1	Exp_2	HCT116	0.39447	Control	2
K1	Exp_2	HCT116	0.33225	Control	3
K2	Exp_2	HCT116	0.993371	Control	1
K2	Exp_2	HCT116	0.842757	Control	2
K2	Exp_2	HCT116	0.739923	Control	3
L1	Exp_2	HCT116	0.979381	Control	1
L1	Exp_2	HCT116	0.920797	Control	2
L1	Exp_2	HCT116	0.812328	Control	3
L2	Exp_2	HCT116	0.090767	Control	1
L2	Exp_2	HCT116	0.084221	Control	2
L2	Exp_2	HCT116	0.081403	Control	3
M1	Exp_2	HCT116	0.419162	Control	1
M1	Exp_2	HCT116	0.388556	Control	2
M1	Exp_2	HCT116	0.355513	Control	3
N1	Exp_2	HCT116	0.210669	Control	1
N1	Exp_2	HCT116	0.181741	Control	2
N1	Exp_2	HCT116	0.176423	Control	3
N2	Exp_2	HCT116	0.464897	Control	1
N2	Exp_2	HCT116	0.493243	Control	2
N2	Exp_2	HCT116	0.384433	Control	3
N3	Exp_2	HCT116	0.532087	Control	1
N3	Exp_2	HCT116	0.416772	Control	2
N3	Exp_2	HCT116	0.455752	Control	3
N4	Exp_2	HCT116	0.107451	Control	1
N4	Exp_2	HCT116	0.113767	Control	2
N4	Exp_2	HCT116	0.119755	Control	3
O1	Exp_2	HCT116	0.245814	Control	1
O1	Exp_2	HCT116	0.278741	Control	2
O1	Exp_2	HCT116	0.300484	Control	3
O3	Exp_2	HCT116	0.410444	Control	1
O3	Exp_2	HCT116	0.440657	Control	2
O3	Exp_2	HCT116	0.452132	Control	3
O4	Exp_2	HCT116	0.108877	Control	1
O4	Exp_2	HCT116	0.094898	Control	2
O4	Exp_2	HCT116	0.103689	Control	3
O6	Exp_2	HCT116	0.088293	Control	1
O6	Exp_2	HCT116	0.0927	Control	2
O6	Exp_2	HCT116	0.088143	Control	3
P1	Exp_2	HCT116	2.039067	Control	1
P1	Exp_2	HCT116	2.149864	Control	2
P1	Exp_2	HCT116	2.055586	Control	3
P2	Exp_2	HCT116	1.22654	Control	1
P2	Exp_2	HCT116	1.407369	Control	2
P2	Exp_2	HCT116	1.433887	Control	3
P3	Exp_2	HCT116	0.584321	Control	1
P3	Exp_2	HCT116	0.509768	Control	2
P3	Exp_2	HCT116	0.67024	Control	3
P4	Exp_2	HCT116	0.98649	Control	1
P4	Exp_2	HCT116	1.088319	Control	2
P4	Exp_2	HCT116	1.052939	Control	3
Q1	Exp_2	HCT116	1.406896	Control	1
Q1	Exp_2	HCT116	1.428056	Control	2
Q1	Exp_2	HCT116	1.382818	Control	3
R1	Exp_2	HCT116	0.222042	Control	1
R1	Exp_2	HCT116	0.264888	Control	2
R1	Exp_2	HCT116	0.251761	Control	3
R2	Exp_2	HCT116	0.406104	Control	1
R2	Exp_2	HCT116	0.444816	Control	2
R2	Exp_2	HCT116	0.392582	Control	3
S1	Exp_2	HCT116	0.188181	Control	1
S1	Exp_2	HCT116	0.189921	Control	2
S1	Exp_2	HCT116	0.202874	Control	3
EV	Exp_2	HCT116	0.414619	Control	1
EV	Exp_2	HCT116	0.502428	Control	2
EV	Exp_2	HCT116	0.46303	Control	3
EV	Exp_3	HCT116	1.018536	Control	1
EV	Exp_3	HCT116	1.535954	Control	2
EV	Exp_3	HCT116	1.191431	Control	3
A1	Exp_3	HCT116	0.115705	Control	1
A1	Exp_3	HCT116	0.128242	Control	2
A1	Exp_3	HCT116	0.126568	Control	3
A2	Exp_3	HCT116	0.055146	Control	1
A2	Exp_3	HCT116	0.07096	Control	2
A2	Exp_3	HCT116	0.062784	Control	3
A3	Exp_3	HCT116	0.094069	Control	1
A3	Exp_3	HCT116	0.098018	Control	2
A3	Exp_3	HCT116	0.088093	Control	3
B1	Exp_3	HCT116	3.741706	Control	1
B1	Exp_3	HCT116	3.800183	Control	2
B1	Exp_3	HCT116	3.889192	Control	3
B2	Exp_3	HCT116	12.13867	Control	1
B2	Exp_3	HCT116	13.41125	Control	2
B2	Exp_3	HCT116	12.77145	Control	3
C1	Exp_3	HCT116	0.178103	Control	1
C1	Exp_3	HCT116	0.192888	Control	2
C1	Exp_3	HCT116	0.205687	Control	3
C2	Exp_3	HCT116	0.104354	Control	1
C2	Exp_3	HCT116	0.122902	Control	2
C2	Exp_3	HCT116	0.124209	Control	3
D1	Exp_3	HCT116	5.729561	Control	1
D1	Exp_3	HCT116	5.461193	Control	2
D1	Exp_3	HCT116	5.690227	Control	3
D2	Exp_3	HCT116	3.023157	Control	1
D2	Exp_3	HCT116	3.097272	Control	2
D2	Exp_3	HCT116	3.07602	Control	3
D3	Exp_3	HCT116	3.595838	Control	1
D3	Exp_3	HCT116	3.664742	Control	2
D3	Exp_3	HCT116	3.308328	Control	3
D4	Exp_3	HCT116	1.142958	Control	1
D4	Exp_3	HCT116	1.36485	Control	2
D4	Exp_3	HCT116	1.207599	Control	3
E1	Exp_3	HCT116	2.604506	Control	1
E1	Exp_3	HCT116	2.373358	Control	2
E1	Exp_3	HCT116	2.159892	Control	3
E3	Exp_3	HCT116	0.46294	Control	1
E3	Exp_3	HCT116	0.378807	Control	2
E3	Exp_3	HCT116	0.392318	Control	3
F1	Exp_3	HCT116	0.133456	Control	1
F1	Exp_3	HCT116	0.109062	Control	2
F1	Exp_3	HCT116	0.107643	Control	3
F2	Exp_3	HCT116	0.150936	Control	1
F2	Exp_3	HCT116	0.157126	Control	2
F2	Exp_3	HCT116	0.149143	Control	3
G1	Exp_3	HCT116	2.244867	Control	1
G1	Exp_3	HCT116	2.628564	Control	2
G1	Exp_3	HCT116	2.436624	Control	3
H1	Exp_3	HCT116	2.394699	Control	1
H1	Exp_3	HCT116	2.868687	Control	2
H1	Exp_3	HCT116	2.608132	Control	3
I1	Exp_3	HCT116	0.11615	Control	1
I1	Exp_3	HCT116	0.140459	Control	2
I1	Exp_3	HCT116	0.127453	Control	3
I2	Exp_3	HCT116	0.245873	Control	1
I2	Exp_3	HCT116	0.30082	Control	2
I2	Exp_3	HCT116	0.256043	Control	3
I3	Exp_3	HCT116	0.09374	Control	1
I3	Exp_3	HCT116	0.108119	Control	2
I3	Exp_3	HCT116	0.088643	Control	3
J1	Exp_3	HCT116	0.817936	Control	1
J1	Exp_3	HCT116	0.813316	Control	2
J1	Exp_3	HCT116	0.866772	Control	3
J2	Exp_3	HCT116	0.54034	Control	1
J2	Exp_3	HCT116	0.585381	Control	2
J2	Exp_3	HCT116	0.604327	Control	3
J3	Exp_3	HCT116	0.953814	Control	1
J3	Exp_3	HCT116	1.257143	Control	2
J3	Exp_3	HCT116	1.086395	Control	3
K1	Exp_3	HCT116	2.564332	Control	1
K1	Exp_3	HCT116	2.407066	Control	2
K1	Exp_3	HCT116	2.863087	Control	3
K2	Exp_3	HCT116	3.972048	Control	1
K2	Exp_3	HCT116	3.535359	Control	2
K2	Exp_3	HCT116	3.659424	Control	3
L1	Exp_3	HCT116	2.241709	Control	1
L1	Exp_3	HCT116	2.620243	Control	2
L1	Exp_3	HCT116	2.680728	Control	3
L2	Exp_3	HCT116	0.217054	Control	1
L2	Exp_3	HCT116	0.205393	Control	2
L2	Exp_3	HCT116	0.188135	Control	3
M1	Exp_3	HCT116	1.378271	Control	1
M1	Exp_3	HCT116	1.244987	Control	2
M1	Exp_3	HCT116	1.48199	Control	3
N1	Exp_3	HCT116	0.665505	Control	1
N1	Exp_3	HCT116	0.631153	Control	2
N1	Exp_3	HCT116	0.634023	Control	3
N2	Exp_3	HCT116	1.673093	Control	1
N2	Exp_3	HCT116	1.758438	Control	2
N2	Exp_3	HCT116	1.636456	Control	3
N3	Exp_3	HCT116	1.808206	Control	1
N3	Exp_3	HCT116	1.629791	Control	2
N3	Exp_3	HCT116	1.812716	Control	3
N4	Exp_3	HCT116	0.244291	Control	1
N4	Exp_3	HCT116	0.243368	Control	2
N4	Exp_3	HCT116	0.247873	Control	3
O1	Exp_3	HCT116	0.79007	Control	1
O1	Exp_3	HCT116	0.893318	Control	2
O1	Exp_3	HCT116	0.82909	Control	3
O3	Exp_3	HCT116	1.282309	Control	1
O3	Exp_3	HCT116	1.530413	Control	2
O3	Exp_3	HCT116	1.562447	Control	3
O4	Exp_3	HCT116	0.378584	Control	1
O4	Exp_3	HCT116	0.401494	Control	2
O4	Exp_3	HCT116	0.307241	Control	3
O6	Exp_3	HCT116	0.211512	Control	1
O6	Exp_3	HCT116	0.212942	Control	2
O6	Exp_3	HCT116	0.214467	Control	3
P1	Exp_3	HCT116	6.382173	Control	1
P1	Exp_3	HCT116	7.615786	Control	2
P1	Exp_3	HCT116	6.21249	Control	3
P2	Exp_3	HCT116	5.026978	Control	1
P2	Exp_3	HCT116	5.388479	Control	2
P2	Exp_3	HCT116	5.832454	Control	3
P3	Exp_3	HCT116	1.925267	Control	1
P3	Exp_3	HCT116	1.831939	Control	2
P3	Exp_3	HCT116	1.815625	Control	3
P4	Exp_3	HCT116	4.254237	Control	1
P4	Exp_3	HCT116	4.421212	Control	2
P4	Exp_3	HCT116	4.447115	Control	3
Q1	Exp_3	HCT116	4.81575	Control	1
Q1	Exp_3	HCT116	5.406479	Control	2
Q1	Exp_3	HCT116	5.616927	Control	3
R1	Exp_3	HCT116	0.630301	Control	1
R1	Exp_3	HCT116	0.624515	Control	2
R1	Exp_3	HCT116	0.681473	Control	3
R2	Exp_3	HCT116	1.190433	Control	1
R2	Exp_3	HCT116	1.119801	Control	2
R2	Exp_3	HCT116	1.16678	Control	3
S1	Exp_3	HCT116	0.521036	Control	1
S1	Exp_3	HCT116	0.472323	Control	2
S1	Exp_3	HCT116	0.578183	Control	3
EV	Exp_3	HCT116	1.425349	Control	1
EV	Exp_3	HCT116	1.413459	Control	2
EV	Exp_3	HCT116	1.508764	Control	3
